# Supplementary material for: Genome-Wide Identification and Analysis of Polygalacturonase Genes in Solanum lycopersicum
Source: Int J Mol Sci. 2018 Aug 4;19(8):2290. doi: 10.3390/ijms19082290 (PMC6121401; doi:10.3390/ijms19082290)
Supplement: Supplementary file 1 [file ijms-19-02290-s001.zip]

Archive with 2 entries (2 files):
- Table S1.xlsx
- ijms-335481-suppl.pdf
