# Supplementary material for: Genome-Wide Identification and Analysis of Polygalacturonase Genes in Solanum lycopersicum
Source: Int J Mol Sci. 2018 Aug 4;19(8):2290. doi: 10.3390/ijms19082290 (PMC6121401; doi:10.3390/ijms19082290)
Supplement: Supplementary file 1 [file ijms-19-02290-s001.zip › Table S1.xlsx]

## Sheet: Gene DNA Information
Gene name	Gene ID Information	DNA sequences
SlPG38-1	Solyc00g030510.2.1 SL2.40ch00:12605208..12607452	ATGGATATGAAAATCAAGTTTGTTTATTTTGGATTGGGTGTGTTATTTCTAGCACATTTTGGAGAATCTCAAAATGCAACTTTTGATATAACCAAATATGGTGCCACAGCCAATGCTGATATTAGTGAGGTAAGTCATGCATTTTTTTTTCCTCTCATTATTTTGTTGATTTCAACCTACTTTCATCAAAAAAAAAAAATCACTTTGTTTTTAAACGATGAATAAAATAAGTAAGTTATTACCATCGAAGGATGTGGTCATGTGGCCTAGCTACATTCAGTTGAATCTCATTCGCTTGAAAAGTATAATGCATGAATTAAGACAAAAATGATTATGAATCGTTGAATGTGAGTTACATATATAAAGACAAAATTGTCTTTAGGACATAGATTCAAGTAA…
SlPG37-4	Solyc01g009640.1.1 SL2.40ch01:3883446..3880652 (sequence from reverse strand)	ATGGCTTCAAACTTTTGTTTGAAAATAGTTTTAATATTAAGCCTTGTTTTTGTATGCACTAATGCTGATGACAAAATTTTTAGTGTCATATCCTATGGTGCCAAAGCAGATGGAGTGACAGATGATAGTGAGGTGAGAACCAATTCATATTACCTTTTAATGCATTTTTAATTAATTGTCATTTTTTATATACACACAAATACTATATAAAAAAAAAAATCAGCTTTTAGCGGTTATTAATATGTACGTTAACAAAGCGTGTTAATATCTTCATTAATATAAATTAATTGTCATTATATTCATTGTTGCTATCAATTTTAGAGACGTTTATTAATTATCATGAAAAAAAATCATATTTAGTGGAAATTAAATTATTGATGATTAATTGCCGTTAAAACT…
SlPG44	Solyc01g066070.2.1 SL2.40ch01:65439007..65436858 (sequence from reverse strand)	ATGACAATTATTAATGGATCATCTTTAGCCCTCATTCTTGTTTTGTCAACTTTGGTTACCTGCAAATGCAATGCAGCTGGGGTTCCTTTAGCTGATCAAACCATTTTTAATGTCATGGATTTTGATGCCAAACCTAACTCAGAACTTATGAGCACACAGGTAATTCTTCAAATATTAACTACATATGAAAGCGAAATCTAAATGAAATTTTTGGGCTGATAAATATATTTAAAATTCTATAACGGATGAATGCAAAAACTATCTATAATACGATCATTTATCTTATTCAATTCTTTTGACCTACATATGTTCTTAGTTCAATGTCATTGTATTGATATTCTTGAAAGAAATAATTAGGTTATTCATATGAGATAATCCTGAAATTAAAAAACAAAATAA…
SlPG4	Solyc01g079130.1.1 SL2.40ch01:70719258..70721952	ATGGCATCACTATCAAGTACCCTACTTGTTACATTTTACATGACATTTGCATTATTATTATTATTATTATGTAGTCATGTTGTTAGTGCCAGGTACCATCACCACGGACACCGCGGTCATCATAATAACAAGAAACAACATAAGCATAATTCACACATATCGTATCCACCTTCAATTTCACCTGAGCCTTCACCCTCCGCGGGGGACGAAGGGGTTTATGATGTGAGGTCTTTTGGTGCCGTAGGTGATGGTGTTACGGATGATACTGAAGGTTTTAAGGCAGCGTGGGATGCTGCCTGCCAAGTTCAATCAGCTGTTATTCATGTTCCCCTTGGTTACTCTTTTATGATTCAATCTACTATTTTTACTGGTCCTTGTCAAAGTGGATTGGTGTTTCAG…
SlPG16	Solyc01g087280.1.1 SL2.40ch01:73976402..73980711	ATGCTTTTTAGAATTCTCTTTATAGTATTATTAGCCACTTCATTGTTTGCAACTTCTTGTAATGGAAAAAAGAAGATTGAAAAACCAATAAAACATGGTCATGTGAAAAAGAGAACACAAGCAATTATTGATATACAATCTTTTGGAGCCAAAGGTGATGGAATTTCAGATGATACACAGGTAAAAAAATAATAAGTCAAATTTGTATGTTAAATAACAGTGACGTAGTTAGAATTTTTTTCGAGTGTTTAAAATGTGAAGAGAGAAACATATATCGTTTTTCGTCGAAAGAAATTTGAATGAACTCCTTTCTCCTACTTGACTGTGCCCTATCAAATAATCCTGGAATGAATTAGAATATATATACACAGATATTGTAAACATATTGTATTATTAGTG…
SlPG55-2	Solyc01g094970.2.1 SL2.40ch01:78127420..78124120 (sequence from reverse strand)	ATGGTGAAGACAGATTGGCTATTAGTAGTCCTTCTAGGACTGGTGTTATTAATTCTAGAAGGAGCTGAAGGAAGAAAAGAAAGAATTCTTGGAGGTTCTCCCTATGAGTTAGCATACTCAGCAATAAACTGCAGAAAGCACAGTGCATCCATCAAAGATTTTGGAGGAATTGGAGATGGAACAACACTCAACACAGAGGCATTTCAAAAGGCAGTAAATCAACTGAGCAAATATGCATCAGATGGTGGAGCTCAACTAGTTATCCCTGCTGGTCACTGGCTCACTGGTAGTTTCAATCTTACTAGCCATTTCACTCTTTTTCTACACAAGGATGCTGTTCTTCTTGCTTCTCAGGTACTAGTTTGATCTACTTGTTGCATTAGAATTTCAAACTTTGTC…
SlPG7	Solyc01g100980.2.1 SL2.40ch01:82616598..82614439 (sequence from reverse strand)	ATGGAATTCACTAGATTTTGCTTCTTGGTTTTTTCTGTTTTCTTGATTTCCTATGTTTTTTCAGTTCATGGTAGGTTTTATGATTACCCCAAAGTGTCGCGTTTTCGTGCATTGTCACAAATATCAATGCCACCTTTCCCTGCCCCTGCCCCTGGCCCTGGCCCTGCCCCTGCTCCTGAACCTAAGGGTGATCCAAAAACTGAGAATGTGAAGAATTCATCAAATGATTATGCAGCAGGCATTTTCAATGTGTTGTCTTATGGGGCTGTTGGTGATGGTGTGATAGACGATACACAAGCGTTTAAGATGGCTTGGGATACTGCTTGTCAAGTTGATTCAGCTATTCTACTAGTTCCAAAACACTATTCTTTCATGATCCAATCCACAATCTTCACTGGT…
SlPG24-8	Solyc02g067630.2.1 SL2.40ch02:32341911..32343450	ATGAGTCCCTTTGCTATTTTCTTCCTCTTGTTAATTAACTCATCATTAGCAGCAAATACAAATATTTACAATGTCCAAAATTATGGAGCAAAATCCGATGGAAAAACTGATTCATCAAAAGCCTTTTTGAATGCATGGGCAGCAGCCTGTGCTTCTAATAAACCTTCCACTATTAATGTGCCAATTGGAAAATACTTAATTCACAATGCAAACTTCAATGGACAAACATGCAAGAGCAAAGCTATTACCATGCACATTGATGGGACTCTCTTAGCTCCATCTGATTATAATGTGATTGGCAATGAAGAAAATTGGATAAAATTTGAAAAAGTCAATGGCCTTTCCATCTATGGTGGTACCTTTGATGGTCAAGCTGCTGCTCTTTGGGCTTGCAAGAAC…
SlPG24-9	Solyc02g067640.2.1 SL2.40ch02:32347519..32349041	ATGAGTCCCTTAGCAATTTTCTTCCTCTTTTTAATCAACTCATCATTAGCAGCAAATACCAATATTTACGATGTCCAAAATTATGGAGCAAAATCCGATGGAAAAACTGATTCATCAAAAGCCTTTTTGAATGCATGGGCAGCAGCCTGTGCTTCTAATACCCCTTCCACTATTAATGTACCAGCTGGAAAATACTTAATTCACAATGCAAACTTCAATGGACAAACATGCAAGAGCAAAGCTATTACCATGCACATTGATGGGACTCTCTTAGCTCCATCTGATTATAATGTGATTGGCAATGAAGAAAATTGGATAAAATTTGAAAAAGTCAATGCCCTTTCCATCTATAGTGGTACCTTTGATGGTCAAGGTGCTTCTCTTTGGGCTTGCAAGAAC…
SlPG24-5	Solyc02g067650.1.1 SL2.40ch02:32355651..32357075	ATGAGTCCCTTAGCAATTTTCTTCCTCTTTTTAATCAACTCATCATTAGCAGCAAATACCAATATTTACAATGTCCAAAATTATGGAGCAAAATCCGATGGAGAAACTGATTCATCAGAAGCCTTTTTGAGTGCCTGGTCAGCAGTCTGTGCTTCTACTAGCTCGTCCACTATTTACGTGCCACGTGGAAATTACTTGATTCGTAATGCATACTTCAATGGCAAACGATGCCAGAGCAACGCTATTACTATACGCATTGATGGGACTCTCTTAGCTCCATCTGATTATAATGCGATTGGCAATGAAGAAAATTGGATAAAATTTGAAAAAGTCAATGGCGTTTCCATATATGGTGGAACCTTTGATGGTCAAGGTGCTTCTCTTTGGGCTTGCAAGAAC…
SlPG71	Solyc02g068400.2.1 SL2.40ch02:32931014..32932787	ATGGGAGAAAAAACATGGGCTTTGTCCTTGTTTTTTATCTTTGCTTGTCTATCCAATGTTTATGGAAATGTTCATTCATATGATCATCAATTGAGGAAATTACAAGCTTTTACAGCTGAAATTGCTAGTCGCGATTCGATTTCTCCTTTTCCTTCTCCTTCTCCTACTAGATTTTCTCCATCGCCATCATCACCATCAGTAATAACTGTAAGTCTTTTTAACTTTTTTCCTCAATTTATGTTAAACGTATCGTAAATTACCTATTTTATGTATTATATTAGGTTACACCAAGTCCAAAAGTATATCATGTAACATCATATGGTGCTGATCCAACTGGAAAATTAGATAGCACACAAGCTATTCTACAAGCAATTTCTGATGCACTTGAAGGTCCATCTA…
SlPG43	Solyc02g069480.1.1 SL2.40ch02:33931720..33929059 (sequence from reverse strand)	ATGACTTCTTCCCATTTTTTCTTTCATTTCCTTTCTTTGTTTGTCATTTTCTTGATAATCATTAAGGTTTCTCAAGTTCATGGTAATGGTTCAGTGTTTAATGTTCAAGATTTTGGTGCTAGTCCTAATGGGAAGACTGATAGTAGTCAGGTAAAATCGCAATCGTCGAAATTAGTAATCTAGAAAAATATGACAGACAAACTGCTATAACATGTTACAATATACTAATAATGTATAGAGTGGTAAAATTACCATTGTCCACAAAATAGTTATCGATTCATTTTTGGTGAATAATTACATTGCGTAGATAAATAACTTCTTTCAATGTATATGTCTCCTCACTTTTTACCTTTTCTTGTTAATATACATAGAATATACACTCATTATACATATATTATA…
SlPG56-2	Solyc03g007940.2.1 SL2.40ch03:2435889..2433710 (sequence from reverse strand)	ATGGAGTTGTACCACCAATCAACATGCCATGTAAATATATTTCTCTTTATTTAGGCAATATACATTATGCATAGATCTTCTCAATGTCCATTAATTATATAATTTACCATTTTCATTGATTCTTATGGATTTTTCTTTATTTTTTGGAACAGTTTCTAGGGAAACTGATTATCGCTTTGACATGGGGAATACTTTGTCTTAGAGCAGCGGACTGTATTGAGTATGAAGCTTTAAGTTGTCGAAAACACACAGCATTATTGACAGATTTTGGAGGCAAAGGTGACGGAAAAACGTCGAACACAAAGGCATTTCGAAAAGCTATACATGAACTGAGCAAATTTGCAACAGATGGGGGAGCACAGCTCATTGTTCCTCCTGGGAAATGGTTAACAGGGCCAT…
SlPG56-3	Solyc03g007950.2.1 SL2.40ch03:2441660..2439216 (sequence from reverse strand)	ATGGAGTTGTATCACAAATCAACATGTCATGTAAATTTATTTCTCTTAATTAGGCAACATACATTATGCATAGATCTTTTCAATGTCCAATAATTATAAATTTACCATTTTTTATGGATTTTTTTTCTTTATTTTTTGGAACAGTTTCTAGGGAAACTGATTATCGCTTTGACATGGGGAATACTTTGTCTTAGAGCAGCGGAATGTATTGAGTATGAAGCTTTAAGTTGTCGAAAACACACAGCATTATTGACAGATTTTGGAGGCAAAGGTGACGGAAAAACATCGAACACAGAGGCATTTCGAAAAGCTATACATGAACTGAGCAAATTTGCAACAGATGGGGGAGCACAGCTCATTGTTCCTCCTGGAAAATGGTTAACAGGGCCATTCAATCTA…
SlPG69	Solyc03g113230.1.1 SL2.40ch03:57495929..57493306 (sequence from reverse strand)	ATGGTCATTATGAAGATGCTAATCTCAATCTTTGTTGCTTCGCTTCTGCCTTCACTGATTTATTCAGCTCCAGATTTTCCAGTCTTTAATGTTGTTGATTATGGTGCAGTTGGTGATGGCTTAACCGATGCAACCAATGTAATTTAGACATAAACAATCCATAATAATTACATAATGTTAGATATTACTAGGAGGTATTTATGGACTTTTTTTGTGTGTGTGTGTGTGTTGTTTTATAGGCTTTCATCAAAACATGGGAAGCAACATGTACATCATCGTTTTCTTCTCCGATAATGTACGTACCTTCTGAAAATACGTTCTTGCTTCATCCTATAAAATTGGAGGGCCCTTGCGTATCAGCAGGCCTCACTGTTGAGGTACTTCGTTAACTGCCTGTTG…
SlPG17-1	Solyc03g116500.2.1 SL2.40ch03:59953586..59957497	ATGGGGAAGATGGCATCCTCCTCCATTTCTTCCTTTAATTTCTCGTCCTATTCCAAATCTGTTGCTCTGTTTCTGTCACTCTACAGTCTCTATTTCCTCTTGATTTCTGCAAATGTAAGTGGATTTGAGTCACTCTTACAGCTACTTCCAGCATCTGCTTCTTTGAGGACCAAATCGGAATCCCTTTTTCGAGTCAACGATTTTGGAGCTACCGGAGATGGGATTACCGATGACACTAAGGTGAATCCCCTTTATTCCGCTAAAGGTCCTTAATTTTATCGGCATTCACTATATGATTATGTGCTTCATTTAAGAGCCGCTGAAAAATATTTATTTTCTTATTTGTTCATTGTGGATCATTCTCGATCTATCGGAAATAGCTCTCCACATATACATTAC…
SlPG68	Solyc03g116580.2.1 SL2.40ch03:59990295..59986839 (sequence from reverse strand)	ATGATTAGTAATTCGCAGTTTTACTTGGTAACTTTCTTGGTTTTGTTGTGCATAGTTTCTTCTGTACGGAGTGCTGATATTAAAACTTTCAATGTCATCGATTTTGGGGCTGTCGGAGATGGAAGAACTGATGATCTCCCGGTACATTAAAATTTATTTTTATTTTATTTGTCTTACGCAAAGATTCGAGTAGGAAGCCACTCTGATTGTTAAAAAATATTGTGTGAATCAATGGCCTAGATGAATTCATACTATACTTGATCTTAGCCCAAAAGGCAAAGATAAAGGTATACACAAACATTTATTTCTTAAATTTTCTTGTTCTTTTATACCATATACTTGAGAATTCAATTTGATCATGTATATATATATATATATATATATATATATATATATGTA…
SlPG57	Solyc03g117750.2.1 SL2.40ch03:60847079..60843135 (sequence from reverse strand)	ATGGCGGATTCCTTCAAACTCCAGCATCGAAAACTTGAATACAGGCGTTTGATTCCGGCATTTCTGTTGTCTCATTACACTCTTCTTACTATTCTCTGGATCGTTGGATTTATTCTGATCGTCATTTGGCAAAGGACTGCAGTTGAACGGCTTCTGATATATCGAGGTTTGGCATCACCTACGAGACCTATCCCTATGCTACGGCCTCTAGTCTTCAATCTCTCCGATTTCGGAGCGGTTGGCGATGGCGTAACGGTAAACACAAAGGCATTTGAGACGGCAATTTCGGAAATTCGGAAGCGAGGTGGTGGTCAGCTCAATGTTGAGCCTGGTCATTGGCTTACGGCGCCGTTTAACCTCACGAGCCACATGACGCTCTTCCTCGCTGAAAATGCAGTT…
SlPG6	Solyc04g008230.2.1 SL2.40ch04:1904669..1901842 (sequence from reverse strand)	ATGGAGAAAATATTTCTTTTACTATGTCTTATTATTATTATTATTACTAGTAATTCTATCAATGTTGATGCAAGACATCACATTTCCAAGAAAACAAAGAGCAAAAAAGTTATTAGTCATAATAATAATGCTCCTAGTCCTATCGAAGGTAGCGTAAACGAACCATCACCATCACCATTACCATCATCATCACCAGTTTCTTCTCCTAGTAGTAATGTAGTACCGTCCGATCCGAGTTACGGAGGGGCCCCCACTTTGGACCCGGAAGAGGACTGCATTTTCGATGTCATGGAATATGGAGCCGTCGGTGACGGCTCCACGGATGACACCGAAGCGTTTGTCGCGGCTTGGAAAGCCGCGTGTCAAGTTGAGTCCGCGGTGCTATTAGCTCCCGCGGAC…
SlPG15	Solyc04g015530.1.1 SL2.40ch04:5756603..5764191	ATGGTCGAAGAGAAATATAAGAATAAAATATTTGTAAGGTTAGATATTGAAATATAAACGGTTTATTCCAAAGCCCATCACTAAGAAAACTTCTCTTAAAATAAAGAAAATAAACTATAGCAGTCATTGTTTTGCTTCTTTTTTTTTTTCCGATTTCACTTGATTCACATTAGCGTTTAAAATATTTTAAATTTACATCACGTAAAGTCTTTAAAAATTATACTCAAAATTTATAATTAAGGAAAGAGCAGCGCCGACTATCGTTGATGGAAGCTTCATGCATTGTAATTTTAGTAAACAAGCAAAAATAATTTCCAATTTAGACAAATTTATAAACATTACTTATAATTTTTCTTTTCCCCAACTTTAATCTTTTTTGCTCAAGTAATTATCTTTTAA…
SlPG12-2	Solyc04g025440.2.1 SL2.40ch04:20488981..20492100	ATGGTTAAGATACTCTTCTTCTTGTTTCTTGTTTGGTTAATGGGGGCTCTTGGAGCTGCAAAAAACAACTTTTTGGATGATGTCATCCTGTCAGAGCTTGATGATTTGGATGTAGAAGACAGTGACGAAGCAGAGTTGTTTGACCTCCCCAGATGGGGAATTGATCGCGGCAACAAGATTCTTGTCAATGTTGATAGCTTTGGTGCAGTTGGTGATGGAACTTCAGATGACACCAAGGTAATTCATTTTAAAACTGAAATACTCGACACAAAGATTTGCGGATCGACTTCTACCTGTTTTTTATTACACTAGATTAATGGATTGAAAAAGTGATGGTTAAAAGAAAAAGATTGAAAAAGTGTTCGGCAAGTAGAAATATGACCATCCTGTATTTACTCC…
SlPG11	Solyc05g005040.2.1 SL2.40ch05:62026..58076 (sequence from reverse strand)	ATGTTTCAAATGAAGAAGAATTATAGGCACACTTGCTTTATATTTCTTCTACTTATTTTTGCCACCACAATATCAGTTGATGCAAGGAAACACTACCATACCAAAAAGAGCAAAATACACCACAAACATAAGAAAAATAATGGAGGTGCACCAAATTGTTCAAGCTCTCCATTTCCATCTCATGGTTTTTACCCAACAAATGGATCTCCCATTTTTAATATCTTGTCCTTTGGAGCCAAAGGTGATGGAGTTTCTGATGATACCAAGGTAAATAAAAGCTAATTACAACTTCTTTTATATACTCCTTAATTGACTAGTACACAAAGGCGGATATATGATTAATGAATTTTCGACCATATATTTATAAAAAAGATAAAAATTTATATTATTTTAAAAGTG…
SlPG9	Solyc05g005170.2.1 SL2.40ch05:159216..162264	ATGGGAAGATTAAGCTTTCGGAGCGTTACGTTTATGTTCATGGTTACATTTCTGGTATGGTCATCGTTAAATGTTGAGTTTTGTAATGCAAGAAGAGGTAAACATTGGAGACAACATGGTACAACATCCTCTGTTTCTTTGTACAAGAAGAAGGGGAAGAATCATGGTAGTAATAACCACCATAAAAGTGGTGGCAAACCGAAGCCAAAATACGCGTCTCCACCACCAATTAGTCCGCCAACCAAAGGCTACGACAATGTACCTTCGACTAACCTATTTGATGTAACAAATTTTGGTGCTGTTGGAGATGGCAAGACCGATGATACTAAGGTAAACTCATGTTTTCAATGAATAATTTTTCACTATTCGTTATTAGAATGAGTAACTTTGTTGAACAAG…
SlPG55-1	Solyc05g049980.2.1 SL2.40ch05:58973161..58969921 (sequence from reverse strand)	ATGCACAAAATTCCACTCTCATCTCAAGTAAGAAAACTATTAACTCCTAGCTTTCTCTTTCCTTAATGTAGTGTAGAAAGCAATAACAAAAACAAATGTTCTTTCAATAACAAATGCTTCTTTAAATATGTGAAACATTTTCTAAAATTTGTGTTCTTGATCACTACAAAGCGTAGTGGGATGGATATGATCCCTTTATCCTTAAATAGAAGCTTCGAGTTTGAGTTACAGAGTGGAAAAACTCTTGGTGAAAACACTTATCTCTTTAGTGGACCCCTACGTAAGGGCATCCCGTGCTCATGTAGGAGTCCTGGGAAGGGTCGAAGATAGTCTACACTGACACAAGCATCAATGACTAATTTCACGGCTCAAACCTATGACCTCATAGAGACAACTTTA…
SlPG45	Solyc06g009200.2.1 SL2.40ch06:3145482..3148100	ATGGCTATTCCAAAAGGATTAGAAATCAATAATATTGTAGGATTATTCTTACTTTTGGGTATAGCCATTTTATCATCAAAAGTTGCAGAATGTGCACCTTTTGGTTCGCGTCGTGGCCTTATGGAGACAGTTTTCGATGTTACCAAGCACGGAGCTAGACCAGATCCCACTGCAGATAGCACTCGGGTAAAACCCAAACTTATATTTAAATTTCTAGCTCTGCGCACTCTGCCGTAAAGCCAAAAATAAATTGGAGGCCTAACTTTTTTCTTTTTTGTTGTTGGTTTTAATAGGGATTTATGATGGCATGGAGAGCAGCATGTCAATCAACAGGCCCAGCAAAAGTTGTTATTCCACCAGGAACATTTACTACAGGAGAAACTATTTTTCAAGGCCCAT…
SlPG48-1	Solyc06g009790.2.1 SL2.40ch06:3813956..3809878 (sequence from reverse strand)	ATGAAGGGTCTAGTAAGTACGTTTTTTTTTAGGGTTTTTACAAGTTCAATTTTTTCAATTTTAATTACACGAGCAGCATCTGTTATTTCCAAGAAACTGAGTATGAATCTTTATTTGTTGTTGCTAATCGAGTTTTTAGTGTGCTTTTAGTTATGGGTATTCAATTTTATTGCAAAATTTGTGCTAAAAATCGAGTTTTGAAGTTGCTTTCTGTACTGTACTTTCAATGGAGTTCTCTTCATCTTTGTGAAATTTGCTTATTTCTGTGTACTTTAATTGATTGTTATGACTACTTCTTTAGAGATTTACTCGATCTGGAAACTGAAATCTTATGATTTGGTCTACATTGTTTTTTTTCAGGAGAATAAGTAGGACAAATTTCTAGATTTTAGGATCATT…
SlPG52	Solyc06g060170.2.1 SL2.40ch06:34525051..34519529 (sequence from reverse strand)	ATGGAAGAACAAACCCCCATTTTGAATTTGAATTTGAATAGAATCAAGGGAGGAGGAGGAGGAATAAGGAGACCGTTATGGGTATCTGTGTTGGTTTTGTTCACTGTAATTGCTCTGTTTAGTCTACATATCAATAAGGAATATTCAATTTTCTCGATCCCTTTGGATTTCATTTCGGGTCGGGTAGGATTAGTGTCGAGTTATCAACAGAAGAGCTGCTCTGATTTCTTCAAACAGGTACCAGCGAGGAAGGTGGTGAAATCAATCAGCGATTTCGGTGGAATTGGGGATGGAAAAACCTCAAATACAAAGGCGTTTCATCGGGCCATGGAGTTTATGTCCCGTTTCACGGAGAGTGGTGGGTCCCAGCTTGTTGTTCCTAAAGGTCGATGGCTTACT…
SlPG17-2	Solyc06g068040.2.1 SL2.40ch06:38555860..38558728	ATGAGATTTTATAATGTTTCTATTTTTGCATCACTACTATATAATACTATATTTTCCTTCTTGCTTTTTGTAAATGTGAACAGTTTTGATTCCTTCATTCAGTTTCCCACATTGGAAGATTCAAGAGGCAAATCAGTATCCCTTCTTTACGTGAATGAATTTGGAGCCAAAGGAGATGGCATCACCGATGACACTAAGGTAATTCCTTTTACTCGGGTCAAATCATTAATATTTGCGCTTACATAATAATATGTCAGATCAAAGGATGGACGCTCTTAGGGATAAATACAAAAAATAAAATTAAAAAAATTAACATGATATGTGTATCTAAGAGAATTTGATATTTTGATTAGAGTAAGAGTAACGTTGTGTTTTATCATAGTCATGAATCTATTTATA…
SlPG8	Solyc07g015870.2.1 SL2.40ch07:5634411..5629702 (sequence from reverse strand)	ATGTCGAGGTTTAGTACAGATCTCATGAATTTAGTTATTTTGTTGGTTTTAGTAATCTATTATAGTTTGGAGAATGCAACATGTAATGCTAGGTCACAAGAGTCAAGTATTGAGAATTTTTATGTCTTTAATGTCTTAGATTATGGTGCTAAAGGTGATGGAATCACATATGACACCAAAGTAAGATATCATACTCTATAATATTCCCTTTTGTTTTCTAATTTTAACTTTTTTTATTTTTGACAAATAAAAAAAATACAATGTTTCTTTATATCTATTATACATTCAATATATTTAGATACATAATGTTTACAAAAAAGATAGAACCTCTTTAATGAGTAAATTGATTTTGGAATCCTATCAATTAATAGGGGTAATATGGTAAATTCATATGTCTCA…
SlPG37-2	Solyc07g041650.1.1 SL2.40ch07:51162465..51164213	ATGGCTTCAAAATCATGTTTAGAAATAGCTTTTATATTTGGCCTTGTTCTTGTGTGCACTAATGCTGAGGAAAAGGTCTTTAATGTCCTTTCATATGGTGCTAAAGCAGATGGAGTGACAGATAATAGTAAGGTCAGAATTATCATTTTACTTTTTTTTAATTTTACAATATCGTTAATTATTATTTTATTATTGTATAAATAAGTCTACGTATAAGTTCACGCAAAAACTCATTCCGTTTCTTTTTTTACTTGTCCCTCTTGTTGATTTGATATTCATCGAGAAATTATTTCTTTTGGTCAATTTTACTTTATTATAATTTGAGTAACGTATAAGAAAACATTAACTACAAGAATAAATTTGTACTTTTTTAATAATTGAAAAAGTACAAAAAAGAAA…
SlPG58-2	Solyc07g042160.2.1 SL2.40ch07:52474151..52486747	ATGACACATCCCTGCAATTCAAAAATAACAACTCTCACTGAAATTAAGAAAAATGAACACTATGAAAAGAAGTGTCTCTTCTTCCCCTTTCCTCTACCTTCCATGCAGGAAGCTCAGACAGACTTTAATGGAGGGAGTTCTGTTCAGTGTGCCATAGAAATAGGTAGAATCATCAAACAAGGATTTCGCTAATGGGTGTATGTGTTGAATCCTAACTCTTTTCTCTGACTTGGTCTAGCCTCCATTCGTAAAGTTCGGAACTATAGAAGCTTTCATGGATTCTTAGGGAAAGGGATTCTAATGCGAGCAAATTTGAAGACTTCCGTCGTAGGTACTTAGTCACATCTAAAAAAGAAAGTACTACTGTAATAGGAATTTAAAGGAATTTGATTAATTCAG…
SlPG38-2	Solyc07g044870.2.1 SL2.40ch07:55248946..55251510	ATGGAATTAAATATCAAGATATTATTTGTATTTACATTAATGTTATTTTTAGCACGACTTGGAGTGGCTCAGGCACCAGCAGCACCAACAGGTCAGCCAGGAGTGTTTGATGTTACCAAATTTGGTGCAACACCTAATGGAGATATTAGTAAGGTACGATAAATCGTGACAGTATATTTAAAAAAAAAAGAAAAGAAAAATGTGTTTATATATTTAGAAACAATTTAAAGTGAGATGATTCAGAATAGATATATGACATCTTATAGCCACATGTTTAAAAGTTATTTTCCCCTTAAATTTTATGATTGAAAATAAAAGAGGATATATTTGTATTGATAATTTTTTTTTCCATATGATCTGCTTACATTTTACTGAGTATATTATTATTGTGGCGTTTGA…
SlPG37-1	Solyc07g056290.1.1 SL2.40ch07:61470406..61473987	ATGGTTACATTAGCTTATGGAATTTTTGGTTTGTGTTTTCTAGTATTCTTTAGTATAGCAAATGCTAAATATTATCATTCACAATTGAAGTATTTTAATGTCAAGGATTATGGTGCTGTTGCTGATGACAAGAGAGATAACAGTGAGGTTTGTGTTTCTTGTTTGTATCGATCGTCAGTATTTGATTTTAAGCCACTAATTTTATTGAGATGTTTTTGCTACAGGCGTTTTTGAGGGCGTGGTACGATGGTTGTAGATGGGGAGGAAGGAGTGTGATTTATATTCCATATGGAACTTATAAATTGAGTGAAGTTTCATTTGAAGGTCCATGTAATGATATGATGATATTTGTAATAAAAGGTGTTCTAAAAGCTCCAACACATATATCATTGTTTAGTA…
SlPG20-1	Solyc08g014540.1.1 SL2.40ch08:4615191..4612405 (sequence from reverse strand)	ATGCCTAAGGCTTTAGTAACTTTTTGGTGTTGTGTCTTCTTTTCATTTAGATTCATTTTCTTGAATTCAAATGCATCATCAATAACATACAACGTGTTAAATTTTGGAGCAAAATCAGATGGCAAAAGTGATGCAACTCAACCTTTTTTGAAAGCTTGGGTAGCCGCGTGCACCTCAGTGAAGGCGGCTACCATTTATGTTCCACGTGGAAAGTACTTGATTAAGTCGATTACTTTTAGAGGGCCGTGCAAAAATAAAATTACTGTAAAAATTGATGGAACCCTAGTGGCTCCATCTGATTATAATGCACTTGGCAACTCTGGCTACTGGATTTTGTTCATTAAGGTTAACCGGATTTCGGTCATCGGAGGAACTCTTGATGGAAATGGAGCTGGATTT…
SlPG21-3	Solyc08g014560.1.1 SL2.40ch08:4650562..4654908	ATGTCCAACTTCAAATCAATTGTATCATTACAATTTTTCTTTCTCTCTTCAATTTCACTCTTCTTGATTATACCTTATTGTTTAGCTTACAATGTGGTTAATTTTGGTGCTAAAGGAGATGGAAAGACAGACTCAACCGCGCCATTTCTTCGCGCTTGGATGTCTGCATGCAGCTCAACTAGTCCATCTAACGTGTACGTTCCTAAGGGAACGTACCTTATAAGGCCAGTGACATTCACTGGCCCTTGCCGGAGCAGAATTGAGTTCCGTAATGACGGAACAATTGTTGCTCCGGTTGATTATAATGTCATTGGAGGTTCAAATTTTTGGATTTTGTTTTATAAAGTTAGTAGACTTTCAATTTATGGTGGAACAATTGATGCTAAAGGACATAGTTTT…
SlPG64	Solyc08g060970.2.1 SL2.40ch08:43359061..43354556 (sequence from reverse strand)	ATGTCAGCCATATATCTTGATTTGTGCATCATACTAATCTTTAGTGTATTGTTTCAATTTTATAGAATTTTCTTGAAGGAACATGTCAGTTGTATAAATTAAAAAATAAATAGGAAAGGACTGATTTTTTAAAACTTTTTATGTGTGAATATATGATATAGTATACAGAGAATTTTTGACTAGAAGTTCAAAATTCTCTATCTTCTCGACTCCTTATTATACACTAGTTATGGGTTTTTATTTCTAAACATAATAAGTTTTTTCTTTCATAATTTTTTAAAAAAAATCAGAATAGTCAACTGAATTGAATTGATTTGTTTTTTTGGATTTCATTCCGGTATCAATTGATAACTTTTTGTAACTTTGGTGTTACTGGTTGGTTTTTGGTAAGTAGCTCGA…
SlPG56-1	Solyc08g081480.2.1 SL2.40ch08:61693642..61696788	ATGGAGTTTCCACTTAGCACTCTCTCACACATTCCTGTAAATTCTCTCGTTCTTCTATTTGCTTATTAATTTTTCACTTTGTGTTTCGCATTTTAATTGAATTAATTTCTTCTGATAGGCAATTCGCCGAGTTTTACTACTCGCCGTGGTGATTCTAGCGGCGTTCGGTAACGTTCACGGCCGGCATAGAGTACACAAATGGGAAACCGTAGAGTACCCTGCCATAAGTTGCAGAGCACACACTGCATCGTTGACGGATTTCGGTGGAGTCGGCGACGGCAAGACGTTGAATACTGACGCTTTTCGAACGGCGGTTGATCACCTGAGTCAGTTTCAATCGGACGGCGGTTCAATGCTGTATGTACCTGCCGGAAAATGGCTGACGGGGAGTTTCAATTT…
SlPG49	Solyc08g082170.2.1 SL2.40ch08:62200995..62196897 (sequence from reverse strand)	ATGAATCGTTGGGTTGGGTCAATATTTCTATGCATTATCAGCACATTGCTTCTGACGAGCTGGTTGGTGGCGGCGGAGGGGGAGACATGCTCGGGGATAGTACCAATGCAATATCGAAATGATAAGATATCGATATTGGACTTTGGAGGTGTAGGTGATGGGCGGACATTGAATACAAAAGCGTTTAAAGAAGCAATCTTTAGAATTCAACACTTGAAGAGGAAGGGTGGAACTTTGCTTTACATACCTGCTGGTGTATATTTGACTGGCCCATTTGATCTTACTAGTCGAATGACTCTTTATTTGGCCCGCGGTGCTGTTATCAAAGCCACTCAGGTTTATTCTTAATTCTTCATATCTTTACTTTTACAAAGAATAATTGCATTTAGAAGGAATCAT…
SlPG48-2	Solyc09g075460.2.1 SL2.40ch09:62664675..62668281	ATGCCAAAATATGTTCAGGAAGAACCGAGACAATGTATCTCCGTGATGCTGATTAGGGAACTTGCAAATACATTATGCCGCGACATAGATTTTATTAGCTTACATGATACTGAATTCAGTAAAATGCTGGATGATTTACCTTTTCTCTTTGATTTTGTTTCCAGGCAGTGCTACTTTTGCTGTTGGTGTTCAATCACTGTATAGTACAGAGTGAAGCTGAATTTGAAGGAGAATGCAAGTTCAATAAGCATTTGAAACCTAGACCTCACAGTGTGTCAGTATTGGACTTTGGGGCTGTGGGTGATGGAAAAACTATTAATACTGTCGCGTTTCAGAATGCTATTTTTTATCTCAAGTCCTTTGCTGACAAGGGTGGAGCGCAGCTCTATGTTCCTGCTG…
SlPG12-1	Solyc09g098270.2.1 SL2.40ch09:67421613..67424507	ATGATGGTGAGAAGATAAATATTCTTGAAGAAAATTTTTGTTCAGATTTTGATGACATAATTTATAATGAAGATGAAGATGAAATATTTGATGTATGGAGAAATGGAGAGGGCAATAAAAATCTTGTTAATGTAGATACTTGTGGTGCAATTGGTGATGGAACTTCAGATGACACTAAGGTGACAAATTGATATTTTTTTAGCTTTTGGTAAAAATGATAATTATATGTACGAATGATATAAAAATGTCTTATTTTCGAGATTACTAATATAGCTTAGTCATACAGTTTATGGTACTGAGTTCACATGGACTTAATACTTTTGGTCAATTTTACTTACCAATGCCAAAATTAATAGTTAATATAATTTAAATCTTGAGAACATTGCTCATTGTATAATC…
SlPG36	Solyc10g047570.1.1 SL2.40ch10:36889700..36892063	ATGACTTCAAAGTGTTGTTTCACAATAGGCGTTATATTAGGCCTTGTTTTTGTATGCACAAATGCTCAAGAAAAGGTCTTCAATGTCCTTTCTTATGGTGCTAAAGCAGATGGAATGACGGACGATAGTGAGGTGAGAACCAAAAAATTAACTTTTTAATGTGTTCTTAGCTATTATTCAATTCATACGAGTAAAAAAAAAAACTAAAAGATCTACGTAATAATTTCACTTACAAACTTGTTCTATTTCTTTTAGGGATGACAATGAGACGGGACAATTTAAACCTCTGTGGGGCGGGGCGGAGTAGATTTTGAGCTAGGGGGGGAGGGGGGTTGATTTTCTAAAATAAGCTTTTTTGGGGGGTGGGGGCAGGTGCGATCGACTCTTTTGCTACTTTAA…
SlPG37-3	Solyc10g047590.1.1 SL2.40ch10:36929234..36932108	ATGACTTCCAAGTCCTATTTCAAAATAGCCTTTATATTAGGCCTTATTTTTGTATGCACAAATGCTCAAGAAAAGGTCTTTAATGTCCATTCCTATGGTGCTAAAGCAGATGGGAGGACGGACAATAGTAAGGTAAGAACCTTTACTTTTTAAAGCGTTCTTAGTTATTATCGAATCCATACGAGTAAAAATGATAAAAGATCTACATTATAATTTCACTTACAAACTAGTTCGGCCCCTTTTTACTTGTCTAATTGGCTTGGAGCTCATTGAGAAACTAATTCCTTTAGTAAATTTTATTTAATTGTTTTTTGCACTCTTCATAAGAAAACATTAATCAAAAGTATAATTTAACTTGTCTTATAATTTTTTAAAAATATAAAGAAATGACGGATAAAA…
SlPG14	Solyc10g080210.1.1 SL2.40ch10:60890335..60883700 (sequence from reverse strand)	ATGGTTATCCAAAGGAATAGTATTCTCCTTCTCATTATTATTTTTGCTTCATCAATTTCAACTTGTAGAAGCAATGTTATTGATGACAATTTATTCAAACAAGTTTATGATAATATTCTTGAACAAGAATTTGCTCATGATTTTCAAGCTTATCTTTCTTATTTGAGCAAAAATATTGAAAGCAACAATAATATTGACAAGGTTGATAAAAATGGGATTAAAGTGATTAATGTACTTAGCTTTGGAGCTAAGGGTGATGGAAAAACATATGATAATATTGTAAGTATTTAAATATTGGAATATATTTGTGGGGATGAAAATGATAGAGAATATAAGAATTATTTGGAAGGATGAAAAGTTATATTTTATAAAGTAGAAAATTATTTTCTCGTTTTTAGT…
SlPG58-1	Solyc12g009210.1.1 SL2.40ch12:2490735..2496842	ATGGTGGAAACAGTGACATCGTCGTTTTGGTGGCGGTGGACGCAACCCCATCACCACCCACGTCGATGGGTGCCGTCAGTTTTCACCACCCACAAAGCCATTATCACTGCTGTGTGGATCGCTTTCTTGGTAACCGTTTTCTGGTGGCAGGTTGATGCTACCGCCGGAATCTTGATTTTCCGGCGGGTTTTCCCGGCGAGGGAGGTGCCGAAGTTCCGGCCGGTGGCGTTTAACTTGACGGACTTTGGTGGGGTTGGGGATGGTGTAACTGTTAATACGGAGGCGTTTGAGAAGGCAATATTAGCTATTGCTAAACTTGGGAAGAAAGGTGGAGGGCAGCTCAATGTGCCACCGGGATATTGGCTGACGGCTCCGTTTAATCTTACTAGCCATATGACT…
SlPG70	Solyc12g009420.1.1 SL2.40ch12:2702193..2697739 (sequence from reverse strand)	ATGCAGGATAAGGTTGTGTTCAATAAGTCTTTGCGTTCTGGCCCTTCTTTGGACCTGACACATGGTGGAAGCTTAGTGCACTGAACTGTCTTACCCTCTCGTTTATTAAATAACCATTTAGAATCAAAATAACAATAATAATCTTTTTTTTTTGTTTGTTTGTAGAAAAATTTGGTTTTCTTGTTCATTTTAATTGGCTTGTCAAATTCAAGAATATATAGTGCAAGTATATATGGATATCCAGGAAGTTTTAATGTCCTGGATTATGGAGCTGCTGCTGATGGCATAACTGATGATTCTCAAGTAAGTTAACTGTTATATATTTGTTCCTTCCTTTATTTGTCCCGATTGATCCAGATTCACATCGCATAAGGCTTATTAAAAGAGGAAGTGTTCCTG…
SlPG20-2	Solyc12g019120.1.1 SL2.40ch12:9156572..9152746 (sequence from reverse strand)	ATGACTAGTAAGCTTATAACACCTTTCATTATTTTCCTCTTTTCTTCTATACTTAATTTATTCATAAAATCATCAAATGCATCAACAACCTACAATGTATTAAGCTTTGGTGCAAAACCAAATGGCCAAATTGATGCAACTCAATCATTTCTAAATGCATGGAGAGCTGCTTGTACCTCAGTTGAACCATCGACGATTTACGTTCCGAAGGGACGTTATTTAATAAAAGAAGCAACATTTAGAGGTCCATGTAAAAGTAAAATTACAGTAAAGATTGATGGAACTCTTGTTGCACCATTGGATTATTGGGGAATTGGTAATTCTGGTTATTGGATTTTGTTTATTGAGGTTAATGGGATTTCAGTTATAGGTGGGAGTATTGATGCTAAAGGAGATGGT…
SlPG21-2	Solyc12g019130.1.1 SL2.40ch12:9245985..9244294 (sequence from reverse strand)	ATGAAATTTACTAGTGTTTCTTGTTTTCTCTTCTTTTGTTTAATTATACTAATTATACCTTCTTGTTTAGCTTACAATGTGGTTAATTTTGGGGCTAGGGGAGATGGTAGGACGGACTCAACCTGCGCTTTTCTTCGCGCTTGGTCTTCTGCCTGCCACTCTACTAGCCAACCTAACGTGTATATTCCACGAGGAACGTATTTGGTAAGGACGTTGAACTTAAATGGACCTTGTAAGAGACGAGTTGAGTTCCGAATTGATGGTACTCTCGTTGCGCCGGTGAATTATAATGCAATTGGAAATGCTGAGTTTTGGATTATGTTTTATAAGGTAAGTGGTGTTAATGTGTATGGTGGAACTATTAATGCAAAGGGACATGGTTATTGGTCTTGTAGAAAA…
SlPG21-1	Solyc12g019140.1.1 SL2.40ch12:9293132..9295123	ATGACATGTACTATTGTTTCTTTGTTGTTATTGTTTTGTTTAAATATAACAATACCTTGTTGCTTAGCTTACAATGTGGTTAGTTTTGGCGCAAGGGGAGATGGTAGGACAGATTCAACCTCGGCTTTTCTCCGCGCTTGGTCTGCTGCCTGTCGTTCTACTAGCCAACCTAACGTGTATATTCCACGAGGAACGTTTTTGGTGAGGACGTTGAACTTAAATGGTCCTTGTAAGAGACGAATTGAGTTCCGAATTGATGGTACTCTCGTTGCTCCGGTAAATTATAATGCAATTGGACATTCTGAGTTTTGGATTATGTTTTATAAGGTAAGTGGTCTTAATGTGTATGGTGGAACTATTAATGCAAAGGGACATGGTTATTGGTCTTGTAGAAATGGT…
SlPG24-6	Solyc12g019180.1.1 SL2.40ch12:9461467..9459617 (sequence from reverse strand)	ATGAGTTACATTATTCTTTTCCCACTTATTCTCACAAACATAATCATCTTTTTATTATTCAATTCATCTTCAGCTGCAAATTCCATGTACAATGTCCAAACTTATGGAGCCAACTCCGATGGAAAATCGGATTCATCCAACGCGTTCGTTAGTGCATGGACTGCAGCGTGTGCATCTACTAGCGCGGCCACTATTTACGTCCCAAAGGGAAGTTATCTATTGAACAATGTATATTTCTTTGGCCAATCGTGCAAGAGTAATGACATAACGATACATATTGAAGGCACACTTATAGCTCCTTCTGATTATAACGTTATTGGTAAATCTGGTAACTGGATTAAATTTGAACGAGTCAATGGAGTTTCCATCGTTGGTGGAACACTAGATGGACAAGGTACG…
SlPG24-2	Solyc12g019220.1.1 SL2.40ch12:9700427..9702341	ATGATGCTAATCACCAAGAAACATATGTCTCTTCTTGTTCTAGTTATCATGTATCTCTTCCATTTATCATCGGGGATGAAGATTACATACAATGTTCAGAGCTACGGAGCCAAACCTGATGGAAAAACGGATTCAACGAAAGCGTTCCTGAATGCATGGGGTGCAGCTTGTGCTTCCACAAAGTCCGTCATGATATATGTACCACAAGGAAGGTATTTACTGGCAAATGCTGCATTTTGGGGACAAAATTGCAAGAACAAAGATACTACAATAAAGATTGATGGTACTTTAGTGGCTCCCTCTAATTATAATGTTATAGGTAATACTGGAAATTGGCTAAAGTTTGAGAGAGTTAATGGACTTAAAATATCTGGTGGAACTTTTGATGGTCAAGGTGCT…
SlPG24-7	Solyc12g019230.1.1 SL2.40ch12:9708477..9710424	ATGAGTTTCTTAGTCAAAAATCTCCCACTCTTTTTCACAATCTTCTTCTTGCTCTTCAACTCTTCCATTGCTATATATAACATCAAAAACTATGGAGCAAAATCGAATGGCAAAATCGATTCATCGACAGCCTTTATGAGTGCATGGGATGCAGCATGTGCATCAACTAGCCCATCCACCATTTACATACCACAAGGAAGTTACTTGCTTAAAAATGCATATTTTCAAGGCCAAAAATGCAAGAGTAAGTCTATTACCTTACGTATCGATGGCACTATTCTAGCTCCATCGGATTATAATGTCAATAGAAACGAAGAAAATTGGATCAAATTTGAACGAGTTAATGGAATTTCCATCTATGGAGGAACCTTAGATGGACAAGCTACTAGTCTTTGGGCT…
SlPG24-3	Solyc12g096730.1.1 SL2.40ch12:63866593..63868349	ATGAAAATTAACAACCCCTTTTCTTCAATTCTTCTAATTTCATTTTTTTCAATTTTTTTCACTAAATCTATAGCTGATGTTATGTTTTTAAATGTTATAAACTTTGGTGCAAAATCAGATAACAAAACTGACTCATCATATGCATTTTTATCTGCTTGGGACTTAGCTTGTAACTCTTCAAAATCATCAACAATTTATGTACCAAAAGGGATTTTTTTAGTTAAACAAGCATATTTTAAAGGAAAATGCAACAATAATCCCATAATTTTTCGTATCGATGGTTCAATCGTAGCGCCTTTCGATTATAATGTGATTGGAAATGAAAAAAATTGGATTTTATTTCAAGGTGTTGATGGTGTTTCAATTGTTGGTGGTAATCTTGATGGTCAAGGATCTAGT…
SlPG24-1	Solyc12g096740.1.1 SL2.40ch12:63870294..63868858 (sequence from reverse strand)	ATGAGTCCCTTAGCAATTTTCTTCTTCTTTTTCTTCAACTTATCATTAGCAAAAAACACCATTTACAATGTCCAAAATTATGGAGCAAAATCCAATGGAAAAATAGATTCATCAAAAGCATTTTTAAGTGCATGGGGATCAGCATGTGCTTCTACGAGCGCGTCCACTATTTATGTGCCACGTGGAATTTACTTGATTCGTAAAATATATTTCAATGGTCAAACATGCAAAAGTAACGCTATTACTATACGTATCGATGGAACTCTCTTAGCTCCTTCTGATTATAATGTGATTGGCAATGATGGAAATTGGATAACATTTGAAAATGTCAATGGAGTTTCTATCTATGGTGGAATCTTTGATGGTCAAGGTGCTAGTCTTTGGACTTGCAAAAAATCC…
SlPG24-4	Solyc12g096750.1.1 SL2.40ch12:63877420..63878834	ATGAGTCCCTTAGCAATTTTCTTCTTCTTTTTCTTCAACTTATCATTAGCAACAAACACCATTTACAATGTTCAAAATTTTGGAGCACAATCCAATGGCAAAATAGATTCAACAAAAGCATTTTTAAGTGCATGGGGTTCTGCATGTGCTTCTACGAGCGCCTCCACTATTTATGTGCCACGTGGAAATTACTTGATTCGTAACATATATTTCAATGGTCAAACATGCAAAAGTAACGCTATTGCTATACATATCGATGGAACTCTCTTAGCTCCTTCTGATTATAATGCAATTGACAATGATGGAAGTTGGATAAAATTTGAAAAAGTCAATAGAGTTTCTATCTATGGTGGAATTTTTGATGGTCAAGGTGCTAGTCTTTGGGCTTGCAAAAACTCT…

## Sheet: Gene CDS Information
Gene name	Gene ID Information	CDS sequences
SlPG38-1	Solyc00g030510.2.1 Polygalacturonase (AHRD V1 ***- Q9MBC0_SALGI); contains Interpro domain(s) IPR000743 Glycoside hydrolase, family 28	ATGGATATGAAAATCAAGTTTGTTTATTTTGGATTGGGTGTGTTATTTCTAGCACATTTTGGAGAATCTCAAAATGCAACTTTTGATATAACCAAATATGGTGCCACAGCCAATGCTGATATTAGTGAGGCTGTTGGAAAAGCTTTTAAAGAGGCATGTGCATCAACAAGTCCAAGTACAATTGTGATCCCAAAAGGAACATTCCAAATGAACCAAGTGCTATTAGAAGGACCATGCAAAGGCCCTATTGAACTTCAAATTCAAGCCATTTTGAAAGCACCAACAGATCCTAATGCAATTAAAACTGGTGAATGGTTAACAGTAAACAAACTTGATTTCTTCACAATGTCTGGTGGTGGAACACTTGATGGTCAAGGTAAAGAAGCATGGGAATGCAAA…
SlPG37-4	Solyc01g009640.1.1 Polygalacturonase (AHRD V1 ***- C0JAE6_9ORYZ); contains Interpro domain(s) IPR012334 Pectin lyase fold	ATGGCTTCAAACTTTTGTTTGAAAATAGTTTTAATATTAAGCCTTGTTTTTGTATGCACTAATGCTGATGACAAAATTTTTAGTGTCATATCCTATGGTGCCAAAGCAGATGGAGTGACAGATGATAGTGAGGTATTTTTGAAAGCTTGGAAGGATGCATGCAAATGGAATGGAGAAGCTACATTTTTGATACCTCTAGGAACATATATGATATATGGTGTAACTTTTTTTGGACCATGCAAAGGATCCTTAATTGTTAAAATTCAAGGAGTTATTAAAGCTTCAACAAATCCTAATATATTTTGCAAGGGTTCTTGGATTTCTTTTGAACATATAAATAACTTAGAGATTAAAGGTGGTGGAACTTTAGATGGTGAAGGAGCTTCTGCTTGGGGACAA…
SlPG44	Solyc01g066070.2.1 Polygalacturonase (AHRD V1 ***- Q2M4X6_LILLO); contains Interpro domain(s) IPR012334 Pectin lyase fold	ATGACAATTATTAATGGATCATCTTTAGCCCTCATTCTTGTTTTGTCAACTTTGGTTACCTGCAAATGCAATGCAGCTGGGGTTCCTTTAGCTGATCAAACCATTTTTAATGTCATGGATTTTGATGCCAAACCTAACTCAGAACTTATGAGCACACAGGCATTTATGAAGGCGTGGCGAGCTGCTTGTGATTTCACTGGTCATGCAAGAGTTTTTGTCCCTCCAGGGGTATATACACTGGGAGAGACCGTATTTGCAGGACCCTGCAAAGGGACACATTCTATAATACTTGAAATTGCAGGAACTTTAAAGGCAGTGCCTGATGTTTCTGAATATTCAAACTTTGCTTGGATTTCGTTCGAGTCTATTAATGGCGTTATCATTACTGGTGGAGGCACT…
SlPG4	Solyc01g079130.1.1 Polygalacturonase (AHRD V1 ***- B6TPQ7_MAIZE); contains Interpro domain(s) IPR012334 Pectin lyase fold	ATGGCATCACTATCAAGTACCCTACTTGTTACATTTTACATGACATTTGCATTATTATTATTATTATTATGTAGTCATGTTGTTAGTGCCAGGTACCATCACCACGGACACCGCGGTCATCATAATAACAAGAAACAACATAAGCATAATTCACACATATCGTATCCACCTTCAATTTCACCTGAGCCTTCACCCTCCGCGGGGGACGAAGGGGTTTATGATGTGAGGTCTTTTGGTGCCGTAGGTGATGGTGTTACGGATGATACTGAAGGTTTTAAGGCAGCGTGGGATGCTGCCTGCCAAGTTCAATCAGCTGTTATTCATGTTCCCCTTGGTTACTCTTTTATGATTCAATCTACTATTTTTACTGGTCCTTGTCAAAGTGGATTGGTGTTTCAG…
SlPG16	Solyc01g087280.1.1 Polygalacturonase A (AHRD V1 **** Q9M6S2_ACTCH); contains Interpro domain(s) IPR000743 Glycoside hydrolase, family 28	ATGCTTTTTAGAATTCTCTTTATAGTATTATTAGCCACTTCATTGTTTGCAACTTCTTGTAATGGAAAAAAGAAGATTGAAAAACCAATAAAACATGGTCATGTGAAAAAGAGAACACAAGCAATTATTGATATACAATCTTTTGGAGCCAAAGGTGATGGAATTTCAGATGATACACAGGCATTCATAAAGGCTTGGAAGAAGACATGCAAAACAGAAAATGGTGTGCTTTTAATTCCAAGACACAAAATATATTACATTGGACCAATTAAGTTTCATGGTCCTTGTAAGAAAGGACTTAGAATGATGATAAATGGAGAACTAAGAGCTTCAAAAGATATATCAGATTATAATGAAGATAAAAGACATTGGCTTTTATTCCAAAATATGGAAAATTTT…
SlPG55-2	Solyc01g094970.2.1 Glycoside hydrolase family 28 protein/polygalacturonase family protein (AHRD V1 **-- Q1PF10_ARATH); contains Interpro domain(s) IPR012334 Pectin lyase fold	ATGGTGAAGACAGATTGGCTATTAGTAGTCCTTCTAGGACTGGTGTTATTAATTCTAGAAGGAGCTGAAGGAAGAAAAGAAAGAATTCTTGGAGGTTCTCCCTATGAGTTAGCATACTCAGCAATAAACTGCAGAAAGCACAGTGCATCCATCAAAGATTTTGGAGGAATTGGAGATGGAACAACACTCAACACAGAGGCATTTCAAAAGGCAGTAAATCAACTGAGCAAATATGCATCAGATGGTGGAGCTCAACTAGTTATCCCTGCTGGTCACTGGCTCACTGGTAGTTTCAATCTTACTAGCCATTTCACTCTTTTTCTACACAAGGATGCTGTTCTTCTTGCTTCTCAGGAGATAAACCAGTGGCCTCTGATAGACCCACTACCATCCTATGGT…
SlPG7	Solyc01g100980.2.1 Polygalacturonase (AHRD V1 ***- B6TPQ7_MAIZE); contains Interpro domain(s) IPR012334 Pectin lyase fold	ATGGAATTCACTAGATTTTGCTTCTTGGTTTTTTCTGTTTTCTTGATTTCCTATGTTTTTTCAGTTCATGGTAGGTTTTATGATTACCCCAAAGTGTCGCGTTTTCGTGCATTGTCACAAATATCAATGCCACCTTTCCCTGCCCCTGCCCCTGGCCCTGGCCCTGCCCCTGCTCCTGAACCTAAGGGTGATCCAAAAACTGAGAATGTGAAGAATTCATCAAATGATTATGCAGCAGGCATTTTCAATGTGTTGTCTTATGGGGCTGTTGGTGATGGTGTGATAGACGATACACAAGCGTTTAAGATGGCTTGGGATACTGCTTGTCAAGTTGATTCAGCTATTCTACTAGTTCCAAAACACTATTCTTTCATGATCCAATCCACAATCTTCACTGGT…
SlPG24-8	Solyc02g067630.2.1 Polygalacturonase 1 (AHRD V1 ***- O22311_SOLLC); contains Interpro domain(s) IPR000408 Regulator of chromosome condensation, RCC1 IPR000743 Glycoside hydrolase, family 28	ATGAGTCCCTTTGCTATTTTCTTCCTCTTGTTAATTAACTCATCATTAGCAGCAAATACAAATATTTACAATGTCCAAAATTATGGAGCAAAATCCGATGGAAAAACTGATTCATCAAAAGCCTTTTTGAATGCATGGGCAGCAGCCTGTGCTTCTAATAAACCTTCCACTATTAATGTGCCAATTGGAAAATACTTAATTCACAATGCAAACTTCAATGGACAAACATGCAAGAGCAAAGCTATTACCATGCACATTGATGGGACTCTCTTAGCTCCATCTGATTATAATGTGATTGGCAATGAAGAAAATTGGATAAAATTTGAAAAAGTCAATGGCCTTTCCATCTATGGTGGTACCTTTGATGGTCAAGCTGCTGCTCTTTGGGCTTGCAAGAAC…
SlPG24-9	Solyc02g067640.2.1 Polygalacturonase 1 (AHRD V1 ***- O22311_SOLLC); contains Interpro domain(s) IPR000408 Regulator of chromosome condensation, RCC1 IPR000743 Glycoside hydrolase, family 28	ATGAGTCCCTTAGCAATTTTCTTCCTCTTTTTAATCAACTCATCATTAGCAGCAAATACCAATATTTACGATGTCCAAAATTATGGAGCAAAATCCGATGGAAAAACTGATTCATCAAAAGCCTTTTTGAATGCATGGGCAGCAGCCTGTGCTTCTAATACCCCTTCCACTATTAATGTACCAGCTGGAAAATACTTAATTCACAATGCAAACTTCAATGGACAAACATGCAAGAGCAAAGCTATTACCATGCACATTGATGGGACTCTCTTAGCTCCATCTGATTATAATGTGATTGGCAATGAAGAAAATTGGATAAAATTTGAAAAAGTCAATGCCCTTTCCATCTATAGTGGTACCTTTGATGGTCAAGGTGCTTCTCTTTGGGCTTGCAAGAAC…
SlPG24-5	Solyc02g067650.1.1 Polygalacturonase 1 (AHRD V1 ***- O22311_SOLLC); contains Interpro domain(s) IPR012334 Pectin lyase fold	ATGAGTCCCTTAGCAATTTTCTTCCTCTTTTTAATCAACTCATCATTAGCAGCAAATACCAATATTTACAATGTCCAAAATTATGGAGCAAAATCCGATGGAGAAACTGATTCATCAGAAGCCTTTTTGAGTGCCTGGTCAGCAGCCTGTGCTTCTACTAGCTCGTCCACTATTTACGTGCCACGTGGAAATTACTTGATTCGTAATGCATACTTCAATGGCAAACGATGCCAGAGCAACGCTATTACTATACGCATTGATGGGACTCTCTTAGCTCCATCTGATTATAATGCGATTGGCAATGAAGAAAATTGGATAAAATTTGAAAAAGTCAATGGCGTTTCCATATATGGTGGAACCTTTGATGGTCAAGGTGCTTCTCTTTGGGCTTGCAAGAAC…
SlPG71	Solyc02g068400.2.1 AT4G20050-like protein (Fragment) (AHRD V1 *-*- D6PQZ2_9BRAS); contains Interpro domain(s) IPR011050 Pectin lyase fold/virulence factor	ATGGGAGAAAAAACATGGGCTTTGTCCTTGTTTTTTATCTTTGCTTGTCTATCCAATGTTTATGGAAATGTTCATTCATATGATCATCAATTGAGGAAATTACAAGCTTTTACAGCTGAAATTGCTAGTCGCGATTCGATTTCTCCTTTTCCTTCTCCTTCTCCTACTAGATTTTCTCCATCGCCATCATCACCATCAGTAATAACTGTTACACCAAGTCCAAAAGTATATCATGTAACATCATATGGTGCTGATCCAACTGGAAAATTAGATAGCACACAAGCTATTCTACAAGCAATTTCTGATGCACTTGAAGGTCCATCTAATGGTTTCTTAATGCAAGGAATTTCAAATCTTGGTGGTGCTCAAATTAATCTTGAAGGTGGAAATTATTTAATT…
SlPG43	Solyc02g069480.1.1 Polygalacturonase (AHRD V1 ***- B6UB39_MAIZE); contains Interpro domain(s) IPR000743 Glycoside hydrolase, family 28	ATGACTTCTTCCCATTTTTTCTTTCATTTCCTTTCTTTGTTTGTCATTTTCTTGATAATCATTAAGGTTTCTCAAGTTCATGGTAATGGTTCAGTGTTTAATGTTCAAGATTTTGGTGCTAGTCCTAATGGGAAGACTGATAGTAGTCAGGCATTTTTGAAGGCATGGGGCCAAGCATGTCAAAACAATGGAGGAGGCACAGTCCTTATTCCAATAGGAACTTTTTTGTTGAATACATTAACATTTAATGGGCCATGCAAAGGCCCAATGTTTTTTAACATTAACGGACTTTTAAAAGCTCCTTTGGGGAAAGTCAAAGATGATTATTGGATATTATTTGAACATATTGATGGGCTGACTATTAATGGACAAGGTTCGTTAGATGGTCAAGGCCCATCT…
SlPG56-2	Solyc03g007940.2.1 Glycoside hydrolase family 28 protein/polygalacturonase family protein (AHRD V1 **-- Q1PEH2_ARATH); contains Interpro domain(s) IPR012334 Pectin lyase fold	ATGGAGTTGTACCACCAATCAACATGCCATTTTCTAGGGAAACTGATTATCGCTTTGACATGGGGAATACTTTGTCTTAGAGCAGCGGACTGTATTGAGTATGAAGCTTTAAGTTGTCGAAAACACACAGCATTATTGACAGATTTTGGAGGCAAAGGTGACGGAAAAACGTCGAACACAAAGGCATTTCGAAAAGCTATACATGAACTGAGCAAATTTGCAACAGATGGGGGAGCACAGCTCATTGTTCCTCCTGGGAAATGGTTAACAGGGCCATTCAATCTTACTAGTAAATTCACTCTTTATATACACAAGGATGCTGTCCTTCTAGTTTCTCAGGATGAGGCAGAGTGGGATTTAATTCCACCATTGCCATCTTATGGAGTAGGAAGGGATACT…
SlPG56-3	Solyc03g007950.2.1 Glycoside hydrolase family 28 protein/polygalacturonase family protein (AHRD V1 **-- Q1PF10_ARATH); contains Interpro domain(s) IPR012334 Pectin lyase fold	ATGGAGTTGTATCACAAATCAACATGTCATTTTCTAGGGAAACTGATTATCGCTTTGACATGGGGAATACTTTGTCTTAGAGCAGCGGAATGTATTGAGTATGAAGCTTTAAGTTGTCGAAAACACACAGCATTATTGACAGATTTTGGAGGCAAAGGTGACGGAAAAACATCGAACACAGAGGCATTTCGAAAAGCTATACATGAACTGAGCAAATTTGCAACAGATGGGGGAGCACAGCTCATTGTTCCTCCTGGAAAATGGTTAACAGGGCCATTCAATCTAACTAGTAAATTCACTCTTTATATACATCAGGATGCTGTCCTTCTAGTTTCTCAGGATGAGGCAGAGTGGGATTTAATTCCACCATTGCCATCTTATGGAATAGGAAGGGATAAT…
SlPG69	Solyc03g113230.1.1 Polygalacturonase-like protein (AHRD V1 **-* Q9FLE3_ARATH); contains Interpro domain(s) IPR012334 Pectin lyase fold	ATGGTCATTATGAAGATGCTAATCTCAATCTTTGTTGCTTCGCTTCTGCCTTCACTGATTTATTCAGCTCCAGATTTTCCAGTCTTTAATGTTGTTGATTATGGTGCAGTTGGTGATGGCTTAACCGATGCAACCAATGCTTTCATCAAAACATGGGAAGCAACATGTACATCATCGTTTTCTTCTCCGATAATGTACGTACCTTCTGAAAATACGTTCTTGCTTCATCCTATAAAATTGGAGGGCCCTTGCGTATCAGCAGGCCTCACTGTTGAGATAAACGGAAATATAACTGCACCTAGAGAACCTTCGAGATGGAGGTGTTACGACAAACGTTGTGATAAGTGGATCCATTTTAAACATGCCAACGGCCTTACGGTACGTGGGAATGGAACAATT…
SlPG17-1	Solyc03g116500.2.1 Polygalacturonase (AHRD V1 ***- Q9M7D3_SOLLC); contains Interpro domain(s) IPR000743 Glycoside hydrolase, family 28	ATGGGGAAGATGGCATCCTCCTCCATTTCTTCCTTTAATTTCTCGTCCTATTCCAAATCTGTTGCTCTGTTTCTGTCACTCTACAGTCTCTATTTCCTCTTGATTTCTGCAAATGTAAGTGGATTTGAGTCACTCTTACAGCTACTTCCAGCATCTGCTTCTTTGAGGACCAAATCGGAATCCCTTTTTCGAGTCAACGATTTTGGAGCTACCGGAGATGGGATTACCGATGACACTAAGTCTTTTAAAGATGTTTGGGATATGGCCTGCTCGTCACCATCACATGCAAAGATTGTTATCCCTGCTGGTTATTCTTTCTTAGTCCGACAAATTAATTTTGCTGGTCCTTGTCGGTCAAAGGTGTCTATACGGATTGCAGGTACTATTTTAGCACCAAAG…
SlPG68	Solyc03g116580.2.1 Polygalacturonase (AHRD V1 **** Q9M7D3_SOLLC); contains Interpro domain(s) IPR012334 Pectin lyase fold	ATGATTAGTAATTCGCAGTTTTACTTGGTAACTTTCTTGGTTTTGTTGTGCATAGTTTCTTCTGTACGGAGTGCTGATATTAAAACTTTCAATGTCATCGATTTTGGGGCTGTCGGAGATGGAAGAACTGATGATCTCCCGGCTTTCCTCAAGGCATGGGAAGCTGTATGTCAATCGGAATCCAGTCGTGTAATTCTTGTTATACCAAAAAGAAAGAAATTCTTACTTAAGCCTTCAGAATTTGATGGTCCTTGCAAGCCCTCCAGTATACATATTCAGGTATCTGGAAATATAATTGCACCTAACTCAAAATCAGCATGGGATGGAGCTGCAACCAATGCATGGCTCACTTTTGCGAATATTGACCATCTTACTGTAAATGGCAATGGAGTTTTTGAT…
SlPG57	Solyc03g117750.2.1 Polygalacturonase (AHRD V1 **-- B6SZN5_MAIZE); contains Interpro domain(s) IPR012334 Pectin lyase fold	ATGGCGGATTCCTTCAAACTCCAGCATCGAAAACTTGAATACAGGCGTTTGATTCCGGCATTTCTGTTGTCTCATTACACTCTTCTTACTATTCTCTGGATCGTTGGATTTATTCTGATCGTCATTTGGCAAAGGACTGCAGTTGAACGGCTTCTGATATATCGAGGTTTGGCATCACCTACGAGACCTATCCCTATGCTACGGCCTCTAGTCTTCAATCTCTCCGATTTCGGAGCGGTTGGCGATGGCGTAACGGTAAACACAAAGGCATTTGAGACGGCAATTTCGGAAATTCGGAAGCGAGGTGGTGGTCAGCTCAATGTTGAGCCTGGTCATTGGCTTACGGCGCCGTTTAACCTCACGAGCCACATGACGCTCTTCCTCGCTGAAAATGCAGTT…
SlPG6	Solyc04g008230.2.1 Polygalacturonase (AHRD V1 ***- B6TYD6_MAIZE); contains Interpro domain(s) IPR012334 Pectin lyase fold	ATGGAGAAAATATTTCTTTTACTATGTCTTATTATTATTATTATTACTAGTAATTCTATCAATGTTGATGCAAGACATCACATTTCCAAGAAAACAAAGAGCAAAAAAGTTATTAGTCATAATAATAATGCTCCTAGTCCTATCGAAGGTAGCGTAAACGAACCATCACCATCACCATTACCATCATCATCACCAGTTTCTTCTCCTAGTAGTAATGTAGTACCGTCCGATCCGAGTTACGGAGGGGCCCCCACTTTGGACCCGGAAGAGGACTGCATTTTCGATGTCATGGAATATGGAGCCGTCGGTGACGGCTCCACGGATGACACCGAAGCGTTTGTCGCGGCTTGGAAAGCCGCGTGTCAAGTTGAGTCCGCGGTGCTATTAGCTCCCGCGGAC…
SlPG15	Solyc04g015530.1.1 Polygalacturonase A (AHRD V1 **** Q9M6S2_ACTCH); contains Interpro domain(s) IPR000408 Regulator of chromosome condensation, RCC1 IPR000743 Glycoside hydrolase, family 28	ATGACACTTCTAAGAAATCCCTTTATTTTATTCACTACTTTTATCATTATTATTATGTCATTTTCATCTTGCTATAGCATTAAATTCCTTGATGATGATCACAATATAAATAATCTTGAAGGGGAATTTGGTAATGATTTTCATTTTAAAGCTTATCCTTCAAATTATTTCAACACCATTCTTGATCATGAAAAAAACAACAATATAAAGAAAAATCTTGAAATAATTAGTAGATTCCAAAGATATAATAATATGGAGAAATTCAATGAAGAAGAAGATCAAGCTAAGGTTACAACAATTAATGTGGATAGCTTTGGAGCTAAAGGTGATGGAAGTATAGATGATACAAATGCATTTCAAAAAGCATGGAAAGAAGCTTGTTCATCTTCACATGTTGTG…
SlPG12-2	Solyc04g025440.2.1 Polygalacturonase (AHRD V1 ***- Q9SLP3_CUCSA); contains Interpro domain(s) IPR012334 Pectin lyase fold	ATGGTTAAGATACTCTTCTTCTTGTTTCTTGTTTGGTTAATGGGGGCTCTTGGAGCTGCAAAAAACAACTTTTTGGATGATGTCATCCTGTCAGAGCTTGATGATTTGGATGTAGAAGACAGTGACGAAGCAGAGTTGTTTGACCTCCCCAGATGGGGAATTGATCGCGGCAACAAGATTCTTGTCAATGTTGATAGCTTTGGTGCAGTTGGTGATGGAACTTCAGATGACACCAAGGCTTTTGTTGATGCATGGAAGCAAGCTTGTTCAACACCAAAATCAGTCCTCTTGGTCCCTGCAGGACGAAGTTATCTAGTAAATGCAACAAGGTTCCGAGGGCCTTGTGTGGGCATACTGAGAGTCCAGATTGAAGGAACTATAGTAGCACCAGATGATCCT…
SlPG11	Solyc05g005040.2.1 Polygalacturonase (AHRD V1 ***- Q38958_ARATH); contains Interpro domain(s) IPR012334 Pectin lyase fold	ATGTTTCAAATGAAGAAGAATTATAGGCACACTTGCTTTATATTTCTTCTACTTATTTTTGCCACCACAATATCAGTTGATGCAAGGAAACACTACCATACCAAAAAGAGCAAAATACACCACAAACATAAGAAAAATAATGGAGGTGCACCAAATTGTTCAAGCTCTCCATTTCCATCTCATGGTTTTTACCCAACAAATGGATCTCCCATTTTTAATATCTTGTCCTTTGGAGCCAAAGGTGATGGAGTTTCTGATGATACCAAGGCACTTGAAACAGCATGGGAAGCAGCTTGCAAAGTCCAAGGGGCTACTCTAGAGATTCCTTCAGAATTTCAATTCTTAATCAATCCCATTACACTTCAAGGACCATGCATGCCAAACTTTGTTTTTCAGATA…
SlPG9	Solyc05g005170.2.1 Polygalacturonase 2 (AHRD V1 ***- A8D0T9_ONCHC); contains Interpro domain(s) IPR012334 Pectin lyase fold	ATGGGAAGATTAAGCTTTCGGAGCGTTACGTTTATGTTCATGGTTACATTTCTGGTATGGTCATCGTTAAATGTTGAGTTTTGTAATGCAAGAAGAGGTAAACATTGGAGACAACATGGTACAACATCCTCTGTTTCTTTGTACAAGAAGAAGGGGAAGAATCATGGTAGTAATAACCACCATAAAAGTGGTGGCAAACCGAAGCCAAAATACGCGTCTCCACCACCAATTAGTCCGCCAACCAAAGGCTACGACAATGTACCTTCGACTAACCTATTTGATGTAACAAATTTTGGTGCTGTTGGAGATGGCAAGACCGATGATACTAAGGCATTTCAAGCTGCATGGGCAGCTGCTTGTAAAGTGGAAGATTCAACGATGATCGTTCCATCGAAATAT…
SlPG55-1	Solyc05g049980.2.1 Glycoside hydrolase family 28 protein/polygalacturonase family protein (AHRD V1 **-- Q1PF10_ARATH); contains Interpro domain(s) IPR012334 Pectin lyase fold	ATGCACAAAATTCCACTCTCATCTCAAATGGAAAAGACAAGTTGGTTGCTGGTAGTGGTATTAGGGATGGTGGTTATAAGTTTACTAGGTGGAGCTGAGGGAAGAAAATCAAGAATTCTTGATGAGTCTTCTTACTATGATTTAGAGTACTCAGCAATAAGTTGTAGAGCACACAGTGCATCTATAACAGATTTTGGTGGAGTTGGTGATGGGAAAACACTCAACACAAAAGCATTTCAAGAAGCAGTGAATCGGTTGAGCCAGTATGCATCAGATGGTGGAGCTCAGCTTATTGTCCCTGCTGGTCAATGGCTCACTGGTAGCTTCAATCTTACTAGTCATTTCACTCTTTTCCTTCATAAGGATGCTATTCTTCTTGCTTCTCAGGATATAAATGAG…
SlPG45	Solyc06g009200.2.1 Polygalacturonase (AHRD V1 ***- Q2M4X6_LILLO); contains Interpro domain(s) IPR000743 Glycoside hydrolase, family 28	ATGGCTATTCCAAAAGGATTAGAAATCAATAATATTGTAGGATTATTCTTACTTTTGGGTATAGCCATTTTATCATCAAAAGTTGCAGAATGTGCACCTTTTGGTTCGCGTCGTGGCCTTATGGAGACAGTTTTCGATGTTACCAAGCACGGAGCTAGACCAGATCCCACTGCAGATAGCACTCGGGGATTTATGATGGCATGGAGAGCAGCATGTCAATCAACAGGCCCAGCAAAAGTTGTTATTCCACCAGGAACATTTACTACAGGAGAAACTATTTTTCAAGGCCCATGTACATGTCCAAAGCCCATTATTATTGAAATTCAAGGGACAGTATTGTCAAATACAGACATAAGTTTGTACTCACGTGCCTCATGGATATCCCTCGAACACGTGGAC…
SlPG48-1	Solyc06g009790.2.1 Glycoside hydrolase family 28 protein/polygalacturonase family protein (AHRD V1 **-- Q1PF10_ARATH); contains Interpro domain(s) IPR012334 Pectin lyase fold	ATGAAGGGTCTAGCAGTGCTAATTTTGTTGTTGGTGTTAAGTCATATTATTGTACATACTGATGCTCAATTTGACGGAGAATGCAAATTCAACAAGCCTCTGGAACCCAGACCTCACAGTGCGTCAGTGTTGGACTTTGGGGCTGTCGGTGATGGGGAGACTCTAAATACTCTGGCTTTCCAGAATGCCATTTTCTATCTCAAGTCCTTTGCTGACAAAGGTGGAGCACAGCTCTATGTTCCAGCTGGAAGGTGGCTGACCGGAAGCATAAAGCTTACCAGTCACCTCACACTCTTCCTTGAAAAAGAAGCCATTATTCTGGGATCAAAGGATTATGCTCATTGGGATATAGTCGAAGCTTTACCCTCTTATGGTGGAGGTATTGAGGCACAAGGTGGA…
SlPG52	Solyc06g060170.2.1 Glycoside hydrolase family 28 protein/polygalacturonase family protein (AHRD V1 **-- Q1PF10_ARATH); contains Interpro domain(s) IPR012334 Pectin lyase fold	ATGGAAGAACAAACCCCCATTTTGAATTTGAATTTGAATAGAATCAAGGGAGGAGGAGGAGGAATAAGGAGACCGTTATGGGTATCTGTGTTGGTTTTGTTCACTGTAATTGCTCTGTTTAGTCTACATATCAATAAGGAATATTCAATTTTCTCGATCCCTTTGGATTTCATTTCGGGTCGGGTAGGATTAGTGTCGAGTTATCAACAGAAGAGCTGCTCTGATTTCTTCAAACAGGTACCAGCGAGGAAGGTGGTGAAATCAATCAGCGATTTCGGTGGAATTGGGGATGGAAAAACCTCAAATACAAAGGCGTTTCATCGGGCCATGGAGTTTATGTCCCGTTTCACGGAGAGTGGTGGGTCCCAGCTTGTTGTTCCTAAAGGTCGATGGCTTACT…
SlPG17-2	Solyc06g068040.2.1 Polygalacturonase (AHRD V1 ***- Q9M7D3_SOLLC); contains Interpro domain(s) IPR000743 Glycoside hydrolase, family 28	ATGAGATTTTATAATGTTTCTATTTTTGCATCACTACTATATAATACTATATTTTCCTTCTTGCTTTTTGTAAATGTGAACAGTTTTGATTCCTTCATTCAGTTTCCCACATTGGAAGATTCAAGAGGCAAATCAGTATCCCTTCTTTACGTGAATGAATTTGGAGCCAAAGGAGATGGCATCACCGATGACACTAAGATTTTTCAATATGTTTGGAAAAGGGCGTGTGCTTCATTCTTAAGACCAAAAATTATAGTCCCAATTGGATATTCATTCTTAGTTCAACCAATTGATTTTGTTGGGCCATGCAGATCAAAGATTTCTCTAATAATTGAAGGTTCAATAGTAGCACCAAAAGATCCAAAAGTGTGGGATAAATTGGATGCACATAAATGGCTT…
SlPG8	Solyc07g015870.2.1 Polygalacturonase 1 (AHRD V1 ***- C0SPH4_PRUPE); contains Interpro domain(s) IPR012334 Pectin lyase fold	ATGTCGAGGTTTAGTACAGATCTCATGAATTTAGTTATTTTGTTGGTTTTAGTAATCTATTATAGTTTGGAGAATGCAACATGTAATGCTAGGTCACAAGAGTCAAGTATTGAGAATTTTTATGTCTTTAATGTCTTAGATTATGGTGCTAAAGGTGATGGAATCACATATGACACCAAAGCATTTGAAGCAACATGGATTGAAGCTTGCAAAGTTGAAGGTTCAGTTATGATGGTTCCATCAGATTATGATTTCCTAGTTGGTCCTATCACTTTTTCAGGGTCACATTGTGAGAAAAACATTGTTTTCCAGTTGGATGGGAGAATTATAGCACCAACAAACCCTAAAGTGTGGGGTGTATTACAATGGCTTGAATTCTCAAAGCTAAATGGAATATAT…
SlPG37-2	Solyc07g041650.1.1 Polygalacturonase (AHRD V1 ***- Q9MBB9_SALGI); contains Interpro domain(s) IPR000743 Glycoside hydrolase, family 28	ATGGCTTCAAAATCATGTTTAGAAATAGCTTTTATATTTGGCCTTGTTCTTGTGTGCACTAATGCTGAGGAAAAGGTCTTTAATGTCCTTTCATATGGTGCTAAAGCAGATGGAGTGACAGATAATAGTAAGGCATTTTTGAACGCTTGGGCGGATGCATGCAAATGGAACGGAGAAGCTAAATTGTTGATACCTTTAGGTGTATACATGGTAAATGTTGTAACATTTAGTGGCCCGTGCGAAAAATCGACTTTAACCTTCCAAATCAAAGGAATTATTAAAGCTCCAACAAGTCCAAAATTCTTTTGCGATTCTTCTTGGATTTCTTTTCAATATATCAATAACTTAAAGATTGAAGGAGGTGGAACGTTAGATGGACAAGGATCATTTAGTTGGGGA…
SlPG58-2	Solyc07g042160.2.1 Polygalacturonase (AHRD V1 **-- B6SZN5_MAIZE); contains Interpro domain(s) IPR012334 Pectin lyase fold	ATGACACATCCCTGCAATTCAAAAATAACAACTCTCACTGAAATTAAGAAAAATGAACACTATGAAAAGAAGTGTCTCTTCTTCCCCTTTCCTCTACCTTCCATGCAGGAAGCTCAGACAGACTTTAATGGAGGGAGTTCTGTTCAGTGTGCCATAGAAATAGCCTCCATTCGTAAAGTTCGGAACTATAGAAGCTTTCATGGATTCTTAGGGAAAGGGATTCTAATGCGAGCAAATTTGAAGACTTCCGTCGTAGCAATGATGGTCATGATGCTCAAATCAGACTCATATCCTTCGCAGTGGTTAACTCTATCAGTTATAGTGAGAATAAAATCTAAAAGGGATTCAAGTCCTAATGGAGGGACTACAATTTTTGTCAATATAGTGTCGTTCTCTGTG…
SlPG38-2	Solyc07g044870.2.1 Polygalacturonase (AHRD V1 ***- Q9MBC0_SALGI); contains Interpro domain(s) IPR000743 Glycoside hydrolase, family 28	ATGGAATTAAATATCAAGATATTATTTGTATTTACATTAATGTTATTTTTAGCACGACTTGGAGTGGCTCAGGCACCAGCAGCACCAACAGGTCAGCCAGGAGTGTTTGATGTTACCAAATTTGGTGCAACACCTAATGGAGATATTAGTAAGGCAATATTGGATGCATTTAAAGAGGCATGTGCATCAACAAGTCCAAGTAGAGTAATAGTCCCAAAAGGTACATTCCAAATGAAACAAGTAAAATTAGAAGGTCCATGCAAGGCACCACTTGAGTTTCAACTACAAGGCACTTTACAAGCTTCTCCAGATCCTAAAGCACTCCCTGAAGGTGAATGGTTTACTGTTAATTATGTTAATCAATTCACATTATCTGGCACTGGCATTTTTGATGGACAA…
SlPG37-1	Solyc07g056290.1.1 Polygalacturonase (AHRD V1 ***- Q2M4X6_LILLO); contains Interpro domain(s) IPR000743 Glycoside hydrolase, family 28	ATGGTTACATTAGCTTATGGAATTTTTGGTTTGTGTTTTCTAGTATTCTTTAGTATAGCAAATGCTAAATATTATCATTCACAATTGAAGTATTTTAATGTCAAGGATTATGGTGCTGTTGCTGATGACAAGAGAGATAACAGTGAGGCGTTTTTGAGGGCGTGGTACGATGGTTGTAGATGGGGAGGAAGGAGTGTGATTTATATTCCATATGGAACTTATAAATTGAGTGAAGTTTCATTTGAAGGTCCATGTAATGATATGATGATATTTGTAATAAAAGGTGTTCTAAAAGCTCCAACACATATATCATTGTTTAGTACAAATACTTGGATTGGTTTTCGTTACATAGATAGGTTAGTTGTTAAAGGTGGTGGCTATTTGGATGGACAAGGTGCT…
SlPG20-1	Solyc08g014540.1.1 Polygalacturonase (AHRD V1 ***- Q1A230_PRUDO); contains Interpro domain(s) IPR012334 Pectin lyase fold	ATGCCTAAGGCTTTAGTAACTTTTTGGTGTTGTGTCTTCTTTTCATTTAGATTCATTTTCTTGAATTCAAATGCATCATCAATAACATACAACGTGTTAAATTTTGGAGCAAAATCAGATGGCAAAAGTGATGCAACTCAACCTTTTTTGAAAGCTTGGGTAGCCGCGTGCACCTCAGTGAAGGCGGCTACCATTTATGTTCCACGTGGAAAGTACTTGATTAAGTCGATTACTTTTAGAGGGCCGTGCAAAAATAAAATTACTGTAAAAATTGATGGAACCCTAGTGGCTCCATCTGATTATAATGCACTTGGCAACTCTGGCTACTGGATTTTGTTCATTAAGGTTAACCGGATTTCGGTCATCGGAGGAACTCTTGATGGAAATGGAGCTGGATTT…
SlPG21-3	Solyc08g014560.1.1 Polygalacturonase (AHRD V1 ***- Q68UW1_PYRCO); contains Interpro domain(s) IPR012334 Pectin lyase fold	ATGTCCAACTTCAAATCAATTGTATCATTACAATTTTTCTTTCTCTCTTCAATTTCACTCTTCTTGATTATACCTTATTGTTTAGCTTACAATGTGGTTAATTTTGGTGCTAAAGGAGATGGAAAGACAGACTCAACCGCGCCATTTCTTCGCGCTTGGATGTCTGCATGCAGCTCAACTAGTCCATCTAACGTGTACGTTCCTAAGGGAACGTACCTTATAAGGCCAGTGACATTCACTGGCCCTTGCCGGAGCAGAATTGAGTTCCGTAATGACGGAACAATTGTTGCTCCGGTTGATTATAATGTCATTGGAGGTTCAAATTTTTGGATTTTGTTTTATAAAGTTAGTAGACTTTCAATTTATGGTGGAACAATTGATGCTAAAGGACATAGTTTT…
SlPG64	Solyc08g060970.2.1 Polygalacturonase (AHRD V1 **-* Q9ZPI8_SOLLC); contains Interpro domain(s) IPR012334 Pectin lyase fold	ATGTCAGCCATATATCTTGATTTGTGCATCATACTAATCTTTAGTGTATTGTTTCAATTTTATAGAATTTTCTTGAAGGAACATGGCCAAGCACTTATCTTTCTGATTTGTATTACTACATTTCTTATTGAAAGAAGTGTTGCTGGTATTTTTGATGTAACATGTTATGGCGCTTTTGGAGATGGAGTGCACGATGACACTCAAGCATTCAAACAAGTTTGGAGAGCTGCGTGTAGCGATGAAAATCCATCAATACTTATACCAAGTGAAAAATCATTTCTAGTAGGGCCTATAACATTTCAAGGGCCTTGTAAGTCAGCCAATATTCATCTACAATTATTAGGATCCATTGTAGCACCCAAGGACCCAGTGGCATGGACAGGTTGTGAAAATGTATGT…
SlPG56-1	Solyc08g081480.2.1 Polygalacturonase-like protein (AHRD V1 **-- Q84LI7_FRAAN); contains Interpro domain(s) IPR012334 Pectin lyase fold	ATGGAGTTTCCACTTAGCACTCTCTCACACATTCCTGCAATTCGCCGAGTTTTACTACTCGCCGTGGTGATTCTAGCGGCGTTCGGTAACGTTCACGGCCGGCATAGAGTACACAAATGGGAAACCGTAGAGTACCCTGCCATAAGTTGCAGAGCACACACTGCATCGTTGACGGATTTCGGTGGAGTCGGCGACGGCAAGACGTTGAATACTGACGCTTTTCGAACGGCGGTTGATCACCTGAGTCAGTTTCAATCGGACGGCGGTTCAATGCTGTATGTACCTGCCGGAAAATGGCTGACGGGGAGTTTCAATTTGACCAGCCATTTTACTCTGTATCTCGACAAAGACGCCGTTCTTCTCGCCTCTCAGGATGAAAATGATTATCCTGTGATTGCA…
SlPG49	Solyc08g082170.2.1 Glycoside hydrolase family 28 protein/polygalacturonase family protein (AHRD V1 **-- Q1PF10_ARATH); contains Interpro domain(s) IPR012334 Pectin lyase fold	ATGAATCGTTGGGTTGGGTCAATATTTCTATGCATTATCAGCACATTGCTTCTGACGAGCTGGTTGGTGGCGGCGGAGGGGGAGACATGCTCGGGGATAGTACCAATGCAATATCGAAATGATAAGATATCGATATTGGACTTTGGAGGTGTAGGTGATGGGCGGACATTGAATACAAAAGCGTTTAAAGAAGCAATCTTTAGAATTCAACACTTGAAGAGGAAGGGTGGAACTTTGCTTTACATACCTGCTGGTGTATATTTGACTGGCCCATTTGATCTTACTAGTCGAATGACTCTTTATTTGGCCCGCGGTGCTGTTATCAAAGCCACTCAGGATCCCAGTCAATGGCCATTAGTTGATCCATTGCCTTCATATGGGAGAGGAAGAGAGCGACCT…
SlPG48-2	Solyc09g075460.2.1 Polygalacturonase-like protein-like (AHRD V1 ***- Q2XTD7_SOLTU); contains Interpro domain(s) IPR012334 Pectin lyase fold	ATGCCAAAATATGTTCAGGAAGAACCGAGACAATTGCTACTTTTGCTGTTGGTGTTCAATCACTGTATAGTACAGAGTGAAGCTGAATTTGAAGGAGAATGCAAGTTCAATAAGCATTTGAAACCTAGACCTCACAGTGTGTCAGTATTGGACTTTGGGGCTGTGGGTGATGGAAAAACTATTAATACTGTCGCGTTTCAGAATGCTATTTTTTATCTCAAGTCCTTTGCTGACAAGGGTGGAGCGCAGCTCTATGTTCCTGCTGGAAAGTGGCTGACTAGAAGCATCAATCTTACTAGCCACCTTACACTGTTCCTGGAAAAAGATGCTGTTATTCTAGCATCCGAGGATTTCGATCATTGGGATGTAGTTGAAGCTTTACCATCTTATGGCCGATCT…
SlPG12-1	Solyc09g098270.2.1 Polygalacturonase (AHRD V1 ***- Q9SLP3_CUCSA); contains Interpro domain(s) IPR000743 Glycoside hydrolase, family 28	ATGATGGTGAGAAGATAAATATTCTTGAAGAAAATTTTTGTTCAGATTTTGATGACATAATTTATAATGAAGATGAAGATGAAATATTTGATGTATGGAGAAATGGAGAGGGCAATAAAAATCTTGTTAATGTAGATACTTGTGGTGCAATTGGTGATGGAACTTCAGATGACACTAAGGCATTTGAAGATGCATGGAAAGAAGCTTGTTCAAAACGGAGATCAGTTTTTATGGTCCCTTCAGGACGCACTTATCTAGTAAATGCAACCAAGTTCAATGGACCTTGTGCTAACGGATTGATCATCCAGATTGATGGAACTATTGTAGCACCAAGTGATCCAGAAAATTGGGATCCAAAGAGTTCAAAAGCTTGGCTTGTGTTTTCCAATTTAACAGGTG…
SlPG36	Solyc10g047570.1.1 Polygalacturonase (AHRD V1 ***- B6UB39_MAIZE); contains Interpro domain(s) IPR012334 Pectin lyase fold	ATGACTTCAAAGTGTTGTTTCACAATAGGCGTTATATTAGGCCTTGTTTTTGTATGCACAAATGCTCAAGAAAAGGTCTTCAATGTCCTTTCTTATGGTGCTAAAGCAGATGGAATGACGGACGATAGTGAGGCATTTTTGAATGGTTGGAGGGATGCATGCATATGGAATGGAAACGGGACATTGTTGATACCTTCAGGGGTATATATGATAAATGGTGCAGTCTTTAAAGGACCATGTAATGGATCTGTTACGACCTTTGAAATGAAAGGAGTTATTAAAGCTCCAACTGATCCTAATATATTCTGCAATACTGGTTCTTGGATTGCTTTTCAATATATTCATGGCTTAGATATTAAAGGACATGGAACATTTGATGGACAAGGGGATTGTGCTTGG…
SlPG37-3	Solyc10g047590.1.1 Polygalacturonase (AHRD V1 ***- D9ZHD7_HYPPE); contains Interpro domain(s) IPR000743 Glycoside hydrolase, family 28	ATGACTTCCAAGTCCTATTTCAAAATAGCCTTTATATTAGGCCTTATTTTTGTATGCACAAATGCTCAAGAAAAGGTCTTTAATGTCCATTCCTATGGTGCTAAAGCAGATGGGAGGACGGACAATAGTAAGGCATTTTTGAATGGTTGGAGGGATGTATGCAAATGGAATGGAAAAGCCACATTGTTGATACCTTTAGGGGAATATGTGGTAAATGGTGCAGTTTTTAAAGGACCATGCAATGGATGGGACAAGACCTTCGAAATGAGAGGAGTTATCAAAGCTCCAATAGATCCAAAGATATTCTGCAATGAGTATTGGATTCTTTTTAAGTATATAGATGGCTTAAAGATTAAAGGACATGGAACCTTTGATGGACAAGGGGCTTGTGCTTGGGGA…
SlPG14	Solyc10g080210.1.1 Polygalacturonase A (AHRD V1 **** Q9M6S2_ACTCH); contains Interpro domain(s) IPR000743 Glycoside hydrolase, family 28	ATGGTTATCCAAAGGAATAGTATTCTCCTTCTCATTATTATTTTTGCTTCATCAATTTCAACTTGTAGAAGCAATGTTATTGATGACAATTTATTCAAACAAGTTTATGATAATATTCTTGAACAAGAATTTGCTCATGATTTTCAAGCTTATCTTTCTTATTTGAGCAAAAATATTGAAAGCAACAATAATATTGACAAGGTTGATAAAAATGGGATTAAAGTGATTAATGTACTTAGCTTTGGAGCTAAGGGTGATGGAAAAACATATGATAATATTGCATTTGAGCAAGCATGGAATGAAGCATGTTCATCTAGAACACCTGTTCAATTTGTGGTTCCTAAAAACAAGAATTATCTTCTCAAGCAAATCACCTTTTCAGGTCCATGCAGATCTTCT…
SlPG58-1	Solyc12g009210.1.1 Polygalacturonase (AHRD V1 **-- B6SZN5_MAIZE); contains Interpro domain(s) IPR012334 Pectin lyase fold	ATGGTGGAAACAGTGACATCGTCGTTTTGGTGGCGGTGGACGCAACCCCATCACCACCCACGTCGATGGGTGCCGTCAGTTTTCACCACCCACAAAGCCATTATCACTGCTGTGTGGATCGCTTTCTTGGTAACCGTTTTCTGGTGGCAGGTTGATGCTACCGCCGGAATCTTGATTTTCCGGCGGGTTTTCCCGGCGAGGGAGGTGCCGAAGTTCCGGCCGGTGGCGTTTAACTTGACGGACTTTGGTGGGGTTGGGGATGGTGTAACTGTTAATACGGAGGCGTTTGAGAAGGCAATATTAGCTATTGCTAAACTTGGGAAGAAAGGTGGAGGGCAGCTCAATGTGCCACCGGGATATTGGCTGACGGCTCCGTTTAATCTTACTAGCCATATGACT…
SlPG70	Solyc12g009420.1.1 Polygalacturonase (AHRD V1 **** O81246_CUCME); contains Interpro domain(s) IPR012334 Pectin lyase fold	ATGCAGGATAAGAAAAATTTGGTTTTCTTGTTCATTTTAATTGGCTTGTCAAATTCAAGAATATATAGTGCAAGTATATATGGATATCCAGGAAGTTTTAATGTCCTGGATTATGGAGCTGCTGCTGATGGCATAACTGATGATTCTCAAGCATTACTTAATACATGGAATGATGCATGTTCATCCTCAGCTGGATATCCTCAAGTGATTATTCCTCCAAATATGATATTTTTACTTAGCCCTATGACACTCATAGGCCCCTGCAATTCACAGAACATCTATTTTGTGGTGTCCGGTAGTCTTGTTTCACCGAGCTCACCAAGTGTATGGACCGGGCAAGACTCGAGTCAATGGCTAGCTTTCAGAAATGTTAGCGGTCTAGTTGTTGGTGGCTCAGGA…
SlPG20-2	Solyc12g019120.1.1 Polygalacturonase (AHRD V1 ***- Q1A230_PRUDO); contains Interpro domain(s) IPR012334 Pectin lyase fold	ATGACTAGTAAGCTTATAACACCTTTCATTATTTTCCTCTTTTCTTCTATACTTAATTTATTCATAAAATCATCAAATGCATCAACAACCTACAATGTATTAAGCTTTGGTGCAAAACCAAATGGCCAAATTGATGCAACTCAATCATTTCTAAATGCATGGAGAGCTGCTTGTACCTCAGTTGAACCATCGACGATTTACGTTCCGAAGGGACGTTATTTAATAAAAGAAGCAACATTTAGAGGTCCATGTAAAAGTAAAATTACAGTAAAGATTGATGGAACTCTTGTTGCACCATTGGATTATTGGGGAATTGGTAATTCTGGTTATTGGATTTTGTTTATTGAGGTTAATGGGATTTCAGTTATAGGTGGGAGTATTGATGCTAAAGGAGATGGT…
SlPG21-2	Solyc12g019130.1.1 Polygalacturonase (AHRD V1 ***- Q68UW1_PYRCO); contains Interpro domain(s) IPR012334 Pectin lyase fold	ATGAAATTTACTAGTGTTTCTTGTTTTCTCTTCTTTTGTTTAATTATACTAATTATACCTTCTTGTTTAGCTTACAATGTGGTTAATTTTGGGGCTAGGGGAGATGGTAGGACGGACTCAACCTGCGCTTTTCTTCGCGCTTGGTCTTCTGCCTGCCACTCTACTAGCCAACCTAACGTGTATATTCCACGAGGAACGTATTTGGTAAGGACGTTGAACTTAAATGGACCTTGTAAGAGACGAGTTGAGTTCCGAATTGATGGTACTCTCGTTGCGCCGGTGAATTATAATGCAATTGGAAATGCTGAGTTTTGGATTATGTTTTATAAGGTAAGTGGTGTTAATGTGTATGGTGGAACTATTAATGCAAAGGGACATGGTTATTGGTCTTGTAGAAAA…
SlPG21-1	Solyc12g019140.1.1 Polygalacturonase (AHRD V1 ***- Q68UW1_PYRCO); contains Interpro domain(s) IPR012334 Pectin lyase fold	ATGACATGTACTATTGTTTCTTTGTTGTTATTGTTTTGTTTAAATATAACAATACCTTGTTGCTTAGCTTACAATGTGGTTAGTTTTGGCGCAAGGGGAGATGGTAGGACAGATTCAACCTCGGCTTTTCTCCGCGCTTGGTCTGCTGCCTGTCGTTCTACTAGCCAACCTAACGTGTATATTCCACGAGGAACGTTTTTGGTGAGGACGTTGAACTTAAATGGTCCTTGTAAGAGACGAATTGAGTTCCGAATTGATGGTACTCTCGTTGCTCCGGTAAATTATAATGCAATTGGACATTCTGAGTTTTGGATTATGTTTTATAAGGTAAGTGGTCTTAATGTGTATGGTGGAACTATTAATGCAAAGGGACATGGTTATTGGTCTTGTAGAAATGGT…
SlPG24-6	Solyc12g019180.1.1 Polygalacturonase 7 (AHRD V1 ***- Q9ZT65_SOLLC); contains Interpro domain(s) IPR000408 Regulator of chromosome condensation, RCC1 IPR000743 Glycoside hydrolase, family 28	ATGAGTTACATTATTCTTTTCCCACTTATTCTCACAAACATAATCATCTTTTTATTATTCAATTCATCTTCAGCTGCAAATTCCATGTACAATGTCCAAACTTATGGAGCCAACTCCGATGGAAAATCGGATTCATCCAACGCGTTCGTTAGTGCATGGACTGCAGCGTGTGCATCTACTAGCGCGGCCACTATTTACGTCCCAAAGGGAAGTTATCTATTGAACAATGTATATTTCTTTGGCCAATCGTGCAAGAGTAATGACATAACGATACATATTGAAGGCACACTTATAGCTCCTTCTGATTATAACGTTATTGGTAAATCTGGTAACTGGATTAAATTTGAACGAGTCAATGGAGTTTCCATCGTTGGTGGAACACTAGATGGACAAGGTACG…
SlPG24-2	Solyc12g019220.1.1 Polygalacturonase 7 (AHRD V1 ***- Q9ZT65_SOLLC); contains Interpro domain(s) IPR012334 Pectin lyase fold	ATGATGCTAATCACCAAGAAACATATGTCTCTTCTTGTTCTAGTTATCATGTATCTCTTCCATTTATCATCGGGGATGAAGATTACATACAATGTTCAGAGCTACGGAGCCAAACCTGATGGAAAAACGGATTCAACGAAAGCGTTCCTGAATGCATGGGGTGCAGCTTGTGCTTCCACAAAGTCCGTCATGATATATGTACCACAAGGAAGGTATTTACTGGCAAATGCTGCATTTTGGGGACAAAATTGCAAGAACAAAGATACTACAATAAAGATTGATGGTACTTTAGTGGCTCCCTCTAATTATAATGTTATAGGTAATACTGGAAATTGGCTAAAGTTTGAGAGAGTTAATGGACTTAAAATATCTGGTGGAACTTTTGATGGTCAAGGTGCT…
SlPG24-7	Solyc12g019230.1.1 Polygalacturonase 1 (AHRD V1 ***- O22311_SOLLC); contains Interpro domain(s) IPR000743 Glycoside hydrolase, family 28	ATGAGTTTCTTAGTCAAAAATCTCCCACTCTTTTTCACAATCTTCTTCTTGCTCTTCAACTCTTCCATTGCTATATATAACATCAAAAACTATGGAGCAAAATCGAATGGCAAAATCGATTCATCGACAGCCTTTATGAGTGCATGGGATGCAGCATGTGCATCAACTAGCCCATCCACCATTTACATACCACAAGGAAGTTACTTGCTTAAAAATGCATATTTTCAAGGCCAAAAATGCAAGAGTAAGTCTATTACCTTACGTATCGATGGCACTATTCTAGCTCCATCGGATTATAATGTCAATAGAAACGAAGAAAATTGGATCAAATTTGAACGAGTTAATGGAATTTCCATCTATGGAGGAACCTTAGATGGACAAGCTACTAGTCTTTGGGCT…
SlPG24-3	Solyc12g096730.1.1 Polygalacturonase (AHRD V1 ***- O22610_SOLLC); contains Interpro domain(s) IPR000408 Regulator of chromosome condensation, RCC1 IPR000743 Glycoside hydrolase, family 28	ATGAAAATTAACAACCCCTTTTCTTCAATTCTTCTAATTTCATTTTTTTCAATTTTTTTCACTAAATCTATAGCTGATGTTATGTTTTTAAATGTTATAAACTTTGGTGCAAAATCAGATAACAAAACTGACTCATCATATGCATTTTTATCTGCTTGGGACTTAGCTTGTAACTCTTCAAAATCATCAACAATTTATGTACCAAAAGGGATTTTTTTAGTTAAACAAGCATATTTTAAAGGAAAATGCAACAATAATCCCATAATTTTTCGTATCGATGGTTCAATCGTAGCGCCTTTCGATTATAATGTGATTGGAAATGAAAAAAATTGGATTTTATTTCAAGGTGTTGATGGTGTTTCAATTGTTGGTGGTAATCTTGATGGTCAAGGATCTAGT…
SlPG24-1	Solyc12g096740.1.1 Polygalacturonase 5 (AHRD V1 ***- O22313_SOLLC); contains Interpro domain(s) IPR000408 Regulator of chromosome condensation, RCC1 IPR000743 Glycoside hydrolase, family 28	ATGAGTCCCTTAGCAATTTTCTTCTTCTTTTTCTTCAACTTATCATTAGCAAAAAACACCATTTACAATGTCCAAAATTATGGAGCAAAATCCAATGGAAAAATAGATTCATCAAAAGCATTTTTAAGTGCATGGGGATCAGCATGTGCTTCTACGAGCGCGTCCACTATTTATGTGCCACGTGGAATTTACTTGATTCGTAAAATATATTTCAATGGTCAAACATGCAAAAGTAACGCTATTACTATACGTATCGATGGAACTCTCTTAGCTCCTTCTGATTATAATGTGATTGGCAATGATGGAAATTGGATAACATTTGAAAATGTCAATGGAGTTTCTATCTATGGTGGAATCTTTGATGGTCAAGGTGCTAGTCTTTGGACTTGCAAAAAATCC…
SlPG24-4	Solyc12g096750.1.1 Polygalacturonase 4 (AHRD V1 ***- O22312_SOLLC); contains Interpro domain(s) IPR000408 Regulator of chromosome condensation, RCC1 IPR000743 Glycoside hydrolase, family 28	ATGAGTCCCTTAGCAATTTTCTTCTTCTTTTTCTTCAACTTATCATTAGCAACAAACACCATTTACAATGTTCAAAATTTTGGAGCACAATCCAATGGCAAAATAGATTCAACAAAAGCATTTTTAAGTGCATGGGGTTCTGCATGTGCTTCTACGAGCGCCTCCACTATTTATGTGCCACGTGGAAATTACTTGATTCGTAACATATATTTCAATGGTCAAACATGCAAAAGTAACGCTATTGCTATACATATCGATGGAACTCTCTTAGCTCCTTCTGATTATAATGCAATTGACAATGATGGAAGTTGGATAAAATTTGAAAAAGTCAATAGAGTTTCTATCTATGGTGGAATTTTTGATGGTCAAGGTGCTAGTCTTTGGGCTTGCAAAAACTCT…

## Sheet: The AA Information
Gene name	Gene ID Information	Amino acid sequence
SlPG38-1	Solyc00g030510	MDMKIKFVYFGLGVLFLAHFGESQNATFDITKYGATANADISEAVGKAFKEACASTSPSTIVIPKGTFQMNQVLLEGPCKGPIELQIQAILKAPTDPNAIKTGEWLTVNKLDFFTMSGGGTLDGQGKEAWECKKSKKCTKLPNNLSFNSLTNSIIKDITTLDSKAFHVNVNQCKNLTFTKFNVSAPADSPNTDGIHVARASSVNITESSFSTGDDCISIGDETEQLYITKVTCGPGHGISVGSLGGNPGEKPVVGVFVKNCTLVSTDNGVRIKTWPASHPGVVSDIHFEDIIVQNVSNPIVIDQVYCPSGKCNKDLPSQVKISKVSIQNIKGTSRTQNAISLTCSKGSPCEGVEVGDVDISYSGKEGPAKSSCENIKPTFKGKQTPAVCSAGADAPAPA…
SlPG37-4	Solyc01g009640	MASNFCLKIVLILSLVFVCTNADDKIFSVISYGAKADGVTDDSEVFLKAWKDACKWNGEATFLIPLGTYMIYGVTFFGPCKGSLIVKIQGVIKASTNPNIFCKGSWISFEHINNLEIKGGGTLDGEGASAWGQSQCATRPYTIGLSSIQNAIVHGIHSINSKMFHFDIYNSNNVTLSHVHIIAPSDSPNTDGIHISLSSNIRVFDSNIGTGDDCISIFAGSQNVNISRVTCGPGHGISIGSLGNKPNEVVKDVHVKNCTLIATQNGMRIKTWASSNVGAATNIYFEDILMDKVDNPIIIDQYYCPSHTCNIKKSLVQIKGVTFNNIRGTSSSLVAVNFNCSSSLSCQKINLNDIDLINYNTKPTIASCANAIGHATGIELPPSCLKSVLES
SlPG44	Solyc01g066070	MTIINGSSLALILVLSTLVTCKCNAAGVPLADQTIFNVMDFDAKPNSELMSTQAFMKAWRAACDFTGHARVFVPPGVYTLGETVFAGPCKGTHSIILEIAGTLKAVPDVSEYSNFAWISFESINGVIITGGGTLDAQGQSVWQFNDCKTNPNCVHLPATLHFNNIRNGKIMRLKLINSMGFHLHITSSYLVRFHGLTIDAPEDSPNTDGIHISKSNTIKLSRSVIRTGDDCVSFGQGTNNVTVNKVTCGPGHGISVGSLGKLAGELEVRGLIVKNCTLRGTTNGIRIKTYAGENANRALGMMFSDIVMENVKNPIIIDQSYGDKSTDSLSQVKISDVVYQNIRGTTSSEIPVQLLCSSKLPCENVRLTNINLKHIENTPITSQCQNVNVGYTGVQIPSP…
SlPG4	Solyc01g079130	MASLSSTLLVTFYMTFALLLLLLCSHVVSARYHHHGHRGHHNNKKQHKHNSHISYPPSISPEPSPSAGDEGVYDVRSFGAVGDGVTDDTEGFKAAWDAACQVQSAVIHVPLGYSFMIQSTIFTGPCQSGLVFQLEGTIMPPDGPESWPSKTSKRQWLVFYRVNELSLQGGGVIDGRGEEWWNLPCKPHKGPKGSTLPGPCDSPIAIRFFMSSNLTVQGIKMKNSPQFNFRFDNCKNVHIESLHITAPIWSPNTDGIHIEQTSNVEIYDSLISNGDDCVSIGAGCYDVDIRNLTCGPGGHGISIGSLGNHNSRACVSNITVRDSVIKQSDNGVRIKTWQGGFGAVSGVSFLNIHMDNVRNPIIIDQFYCLSKDCSNRTSAVSVSDIEYSSIKGTYDIRSP…
SlPG16	Solyc01g087280	MLFRILFIVLLATSLFATSCNGKKKIEKPIKHGHVKKRTQAIIDIQSFGAKGDGISDDTQAFIKAWKKTCKTENGVLLIPRHKIYYIGPIKFHGPCKKGLRMMINGELRASKDISDYNEDKRHWLLFQNMENFIVEGVGSIDGNGQIWWKNSCKVDKTIPCNTKTLTVPTAMSFYNCTNLKVRNLGFKNPQKMHLTITKSELVEVSRLKITAPYDSPNTDGIHVSGTKDIDIHHSYIETGDDCISIVNGSTNVRARYIHCGPGHGISIGSLGKNKEEDVVSNIYVHDATLRGTTNGLRIKSWQGGRGYAKDILFQNIQMVNVTNPIIIDQFYCDQDKPCKEQKEAVRVSNIMFKNIKGTSFTQTAIKLKCSKTVPCKGIQMENVNIRHEGGLTVKALCT…
SlPG55-2	Solyc01g094970	MVKTDWLLVVLLGLVLLILEGAEGRKERILGGSPYELAYSAINCRKHSASIKDFGGIGDGTTLNTEAFQKAVNQLSKYASDGGAQLVIPAGHWLTGSFNLTSHFTLFLHKDAVLLASQEINQWPLIDPLPSYGHGRDAPGGRYISLIFGTNLTDVIITGENGTIDGQGALWWQQFHLNKLKYTRPYLIELMHSNKIQISNLTLLNSPSWNIHPVYSSNIIINGITILAPVTSPNTDGIDPDSCTNIRLEDNYIVSGDDCVAVKSGWDEYGIKYGRPTSHLIIKRLTCISPYSAAIALGSEMSGGIQDVRIQDITAIQTESGIRIKTGVGQGGYVKDIYVKGMKLHTMKWVFWMTGNYGSHADTHWDPKALPEIKGINYRDVVAENVSMAGQLDGISGDP…
SlPG7	Solyc01g100980	MEFTRFCFLVFSVFLISYVFSVHGRFYDYPKVSRFRALSQISMPPFPAPAPGPGPAPAPEPKGDPKTENVKNSSNDYAAGIFNVLSYGAVGDGVIDDTQAFKMAWDTACQVDSAILLVPKHYSFMIQSTIFTGPCKSGLIFKVEGTIMPPDGPDSWPKGVSKKQWLVFYRIDGMSMQGGGLIDGKGEKWWNLPCKPHKGINGTTLPGPCDSPVAIKFFMSSNLTVQGLKIKNSPLFHFRFDSCRGVHVDSLYIKAPRQSPNTDGIHIENTNDVTIRNSIISNGDDCISIGAGCYNVDIRNMTCGPSHGISIGSLGIRNSRACVSNITVEDSTIKYSDNGVRIKTWQGGFGTVSNINFNNIRMESVRNPIILDQYYCSTKSCANQTSAVYISDVIYSNIK…
SlPG24-8	Solyc02g067630	MSPFAIFFLLLINSSLAANTNIYNVQNYGAKSDGKTDSSKAFLNAWAAACASNKPSTINVPIGKYLIHNANFNGQTCKSKAITMHIDGTLLAPSDYNVIGNEENWIKFEKVNGLSIYGGTFDGQAAALWACKNSNNKNCPDGTTALTFYNSNNIIMSGVKVQNSQKFQILVDGCHNVKLQGVKVSAPGNSPNTDGIHVKSSSGVSIMKSQIGTGDDCISIGPGTSNLWIEGIACGPGHGISIGSLGWKQQELGVQNVTVKTVTFSGTTNGVRVKTWARPSNGFVRNVLFQHIVMVNVKNPIIIDQNYCPNHQSCPHKGSGIKISDVTYQDIHGTSATEVAVKLDCSKSNPCSGITLEDVNLSYQNQQTEASCVNARGRVSGLQKPTNCLLKS
SlPG24-9	Solyc02g067640	MSPLAIFFLFLINSSLAANTNIYDVQNYGAKSDGKTDSSKAFLNAWAAACASNTPSTINVPAGKYLIHNANFNGQTCKSKAITMHIDGTLLAPSDYNVIGNEENWIKFEKVNALSIYSGTFDGQGASLWACKNPNNKNCPDGTTALTFYNSNNIIMSGVTVQNSQKFQILVDGCRNVKLQGVKVSAPGNSPNTDGIHVKLSSGVSIINSHIGTGDDCISIGPGTSNLWIEGIACGPGHGISIGSLGWKQQELGVQNVTVKTVTFSGTTNGVRVKTWARPSNGFVRNILFQHIVMVNVKNPIIIDQNYCPNHESCPHQGSGIKISDITYQDIHGTSATKIAVKLDCSKTNPCSGITLEGVNLSYQNQQTEASCVNARGRVSGLQKTTNCLLEN
SlPG24-5	Solyc02g067650	MSPLAIFFLFLINSSLAANTNIYNVQNYGAKSDGETDSSEAFLSAWSAACASTSSSTIYVPRGNYLIRNAYFNGKRCQSNAITIRIDGTLLAPSDYNAIGNEENWIKFEKVNGVSIYGGTFDGQGASLWACKNSDYDDCPDGTTALNFYKSNNIIMSGVTVQNSQKFQISIDGCRNVKLQGLKVSAPGDSPNTDGIHVKLSSGVSIMKSQIGTGDDCISIGPGNSNLWIEGIACGPGHGISIGSLGWKKQESGVQNVTIKTVTFSGTTNGVRVKTWARPSNGFVRNVLFQHIVMVNVKNPIIIDQNYCPNHQSCPHKGSSVKISDVTYQDIHGTSATKVAVKIDCSKRNPCSGITLEDLNLSYND
SlPG71	Solyc02g068400	MGEKTWALSLFFIFACLSNVYGNVHSYDHQLRKLQAFTAEIASRDSISPFPSPSPTRFSPSPSSPSVITVTPSPKVYHVTSYGADPTGKLDSTQAILQAISDALEGPSNGFLMQGISNLGGAQINLEGGNYLISQPLQFPIVSRGNLMIHGGTLKASDDFPRDGYLLDLSTSSSNGPEFLFEFITLRDLLLDANFRGGGIQVINSLRTSIDNCYITHFTTNGIIAKGGHETYIRNSFLGQHITAGGDKGERNFSGTAINLAGNDNSVTDVVIFSAEIGVIVSGQANLLSGIHCYNKATGFGGTGIYLKLPGLTQTRIVDSYLDYTGIVAEDPVQLTISNTFFLGDGFVKLKSINGVVNGVNIVDNMFSGSNKGIDIVQLDQSNGPFKTIEQVVVDRNNV…
SlPG43	Solyc02g069480	MTSSHFFFHFLSLFVIFLIIIKVSQVHGNGSVFNVQDFGASPNGKTDSSQAFLKAWGQACQNNGGGTVLIPIGTFLLNTLTFNGPCKGPMFFNINGLLKAPLGKVKDDYWILFEHIDGLTINGQGSLDGQGPSAWSMYNDNGPNPPSSIKFNSISNGFLQGITSINSKFFHFQINKSQGVHFQNMTIIAPGESPNTDGIHIGGSNDIIINKVNISTGDDCVSIGPGTSNVHISEVNCGPGHGISIGSLGKYQNEGDVNGVIVTNCNIGKTQNGLRIKSWAPSPPSKVFNVTFVDINVNYVENPIIIDQHYCPHSSCKSQGESQVQISDVKFINVKGTSASKEAVVFDCSKSVPCQGIELRGLQLTLDGQQSTSATCENANMKFNGPQIPSQCS
SlPG56-2	Solyc03g007940	MELYHQSTCHFLGKLIIALTWGILCLRAADCIEYEALSCRKHTALLTDFGGKGDGKTSNTKAFRKAIHELSKFATDGGAQLIVPPGKWLTGPFNLTSKFTLYIHKDAVLLVSQDEAEWDLIPPLPSYGVGRDTPGPRFISFIFGTNLTDVVITGGNGTIDGQGQPWWTKFRQGQLKNTRPYLIEIMFSDHVQISNLTLINSPSWNVHPVYSSVVVIKGLTILAPVDSPNTDGINPDSCSNTRIEDCFIVSGDDCIAVKSGWDEYGIAFGMPTKHLIIRNLTCISPDSAVIALGSEMSGGIQDVRAENIGAISSESGLRIKTAIGRGAYIKDVFVRGMTLQTMKYTFWITGDYGAHPDEHYDPKALPVIQGINVKDVVAKNVTIAGKLVGIDGDTFNGIC…
SlPG56-3	Solyc03g007950	MELYHKSTCHFLGKLIIALTWGILCLRAAECIEYEALSCRKHTALLTDFGGKGDGKTSNTEAFRKAIHELSKFATDGGAQLIVPPGKWLTGPFNLTSKFTLYIHQDAVLLVSQDEAEWDLIPPLPSYGIGRDNPGPRFISFIFGTNLTDVVITGGNGTIDGQGQLWWTKFRQGQMKNTRPYMIEIMFSDHVQISNLTLINSPSWNVHPIYSSFVIINGLTILAPFHAPNTDGIDPDSCSNTRIEDCYIVSGDDCIAVKSGYDEYGIAFGMPTKHLIIRNLTCISPSSAVIALGSEMSGGIQDVRAENIGAIGSESGLRIKTAIGRGAYVKDVFVRGMTLQTMKYTFWITGDYGAHPDDHYDRKAIPVIQGINIKDTVAKNVTIAGKLAGIDGDTFNGIC…
SlPG69	Solyc03g113230	MVIMKMLISIFVASLLPSLIYSAPDFPVFNVVDYGAVGDGLTDATNAFIKTWEATCTSSFSSPIMYVPSENTFLLHPIKLEGPCVSAGLTVEINGNITAPREPSRWRCYDKRCDKWIHFKHANGLTVRGNGTINGRGYNWWNVNDRLRPTAFEISHSENISLTGLRFIDSPRMHVHFEKSKSARVTNITIDAPGESPNTDGIHVSGSSDVIIDHCQIGTGDDCISIVDGCSHLNISNIICGPGHGISIGSLGKHGSNDNVEDIFVSDVLFISSTNGARIKTWQGGKGHASNIIFERIRTQDSYNPIIIDQFYCDGEYCTEHDSAVKVSNVTFRHVQGTSQGEFAVKLDCSASVPCTGIVLEDIDIRSGYENQARVYTSNVQGIVMGLTIPQTHF
SlPG17-1	Solyc03g116500	MGKMASSSISSFNFSSYSKSVALFLSLYSLYFLLISANVSGFESLLQLLPASASLRTKSESLFRVNDFGATGDGITDDTKSFKDVWDMACSSPSHAKIVIPAGYSFLVRQINFAGPCRSKVSIRIAGTILAPKDPDVWDDLNPRKWIYFFKVKHLTVEGGGIIDGMGQEWWARSCKVNRTNPCHHAPTALTFHKCNNLKVKNIKIFNSQQMHLAFTGCKHVTISQLVVKAPGDSPNTDAIHISSSTQVNVKDCIIGTGDDCISIVGNSSRIKVKDIVCGPGHGISIGSLGKSNSFSQVYNVHVNGASISNTENGVRIKTWQGGSGFVKKVSFENVWMENVSNPIIIDQYYCDSRKPCSNKTSNIHIDNISFMGIKGTSATERAITLACSDSFPCRRLYL…
SlPG68	Solyc03g116580	MISNSQFYLVTFLVLLCIVSSVRSADIKTFNVIDFGAVGDGRTDDLPAFLKAWEAVCQSESSRVILVIPKRKKFLLKPSEFDGPCKPSSIHIQVSGNIIAPNSKSAWDGAATNAWLTFANIDHLTVNGNGVFDGLGHIWWSNACTNDNTSPETQCKGPTALIFRRCDQLRVRGVTMIRSPRSHIILTACNEVSIANIRIMSPGDSLNTDGIGVSGSTNVQIQNSLIATGFGKDQLHPKKIWHRQPTLMQVPMVDSTIQTSDDCIAIGGGSSNISISGITCGPGHGISIGSLGEGGFEVVEDVNVRNCTMKDTLAGVRIKTWQGGEGYARRIAFEGIVFVAVNNPIIIDQFYCPSRVNCKKDTAAVALSDITFRGILGTSLMDEVINLSCSETVGCKNIL…
SlPG57	Solyc03g117750	MADSFKLQHRKLEYRRLIPAFLLSHYTLLTILWIVGFILIVIWQRTAVERLLIYRGLASPTRPIPMLRPLVFNLSDFGAVGDGVTVNTKAFETAISEIRKRGGGQLNVEPGHWLTAPFNLTSHMTLFLAENAVILGIDDENYWPLLPPLPSYGYGRERRGPRYGSLIHGQNLKDVVITGHNGTINGQGRSWWEKYRKKLLNHTRGPLLQLMWSRDIYISDVTFRDSPFWTLHPYDCQNVVIRNVTILAPLTEAPNTDGIDPDSCVDMVIEDSYISVGDDGVAIKSGWDQYGIAYSRPSSNITIRNLIVRSMISAGVSIGSEMSGGVSNIIVENLLIWNSKRGIRIKTSPGRGGHIRHVIYRNLTLQNVRVGIVIKTDYNEHPDEGYDPNALPVIKDISF…
SlPG6	Solyc04g008230	MEKIFLLLCLIIIIITSNSINVDARHHISKKTKSKKVISHNNNAPSPIEGSVNEPSPSPLPSSSPVSSPSSNVVPSDPSYGGAPTLDPEEDCIFDVMEYGAVGDGSTDDTEAFVAAWKAACQVESAVLLAPADRIFMITSTIFYGPCKPGLEFRVNGVLMTPEGPDCWPKKDSKRQWIVFYKLDNMTFSGTGTIEGNGEKWWELPCKPHRGPNGSTLPGPCDSPSMIRFFMSSNLTVRGLRIQNSPMFHMKFDGCEGVLIDQLSISSPKLSPNTDGIHIEDTKSVGIYNSVIANGDDCISIGPGCSNVEIEAVTCGPSHGISIGSLGVHNSQACVSNITVRNAIIRDSDNGVRIKTWQGGSGSVTGLSFDTIQMENVRNCIIIDQYYCLSKGCRNETSA…
SlPG15	Solyc04g015530	MTLLRNPFILFTTFIIIIMSFSSCYSIKFLDDDHNINNLEGEFGNDFHFKAYPSNYFNTILDHEKNNNIKKNLEIISRFQRYNNMEKFNEEEDQAKVTTINVDSFGAKGDGSIDDTNAFQKAWKEACSSSHVVNFVVSQNKKYLLKPIKFYGPCKSSITMQIYGTLLASDDTSDYKKDSRHWLIFDSVQKLVVGGAGVINGNGKIWWQHSCKINKKLPCKVAPTALTFYKCNNLKVKDLKIENAQQIHLLIEKCVGVEVTKLVVTSPENSPNTDGIHITSTQNIQISDSTIATGDDCISIVDGSQKVLATGITCGPGHGISIGSLGGGNSEAHVSDIHVNGAKLYETTNGLRIKTWPGGFGSASNIKYQNVVMNNVKNPIIIDQNYCDQADGPCKAETD…
SlPG12-2	Solyc04g025440	MVKILFFLFLVWLMGALGAAKNNFLDDVILSELDDLDVEDSDEAELFDLPRWGIDRGNKILVNVDSFGAVGDGTSDDTKAFVDAWKQACSTPKSVLLVPAGRSYLVNATRFRGPCVGILRVQIEGTIVAPDDPKNWNFAKNGRIWLGFFNLTGALFQGGGVVDGSGSKWWAASCKKNKTNPCVAAPTALTIYGSSGIKVRDLTIQNGQQMNFAISRSDSIRIAGVTVSAPEDSPNTDGIHITESTNVVLQNSKIGTGDDCVSIVNASSHIKMKRIYCGPGHGISIGSLGKDNSVGIVTGIVLDNAFLRGTTNGLRIKTWQGGSGYVRAVRFQNVRMQDVSNPIIIDQFYCDSPKSCQNQTSAVEISEIVYRNVSGTSKSQKAIKFACSDNVPCSHIVLN…
SlPG11	Solyc05g005040	MFQMKKNYRHTCFIFLLLIFATTISVDARKHYHTKKSKIHHKHKKNNGGAPNCSSSPFPSHGFYPTNGSPIFNILSFGAKGDGVSDDTKALETAWEAACKVQGATLEIPSEFQFLINPITLQGPCMPNFVFQIDGIILGPPKVGSWPKSSLFQWLNLKWMHNFTIQGTGTLDGQGYNWWKLSQIDFFQVMKKSKNIPDMKPTVLRFYGSYNVTIRDVKIINSPQCHLKFDNSKGVKINNVTISAPESSPNTDGIHLQNTQDVEIHHSNIGTGDDCISIQTGCSNIHVHHMNCGPGHGISLGGLGKDKSIACVSDIIVDNVNLQSTMYGARIKTWQGGVGSVKNISFTNIQVSNVKVPIMIDQYYCDKHVCKNQTGAVAISNVQFNQIIGTYSTKPIHLA…
SlPG9	Solyc05g005170	MGRLSFRSVTFMFMVTFLVWSSLNVEFCNARRGKHWRQHGTTSSVSLYKKKGKNHGSNNHHKSGGKPKPKYASPPPISPPTKGYDNVPSTNLFDVTNFGAVGDGKTDDTKAFQAAWAAACKVEDSTMIVPSKYVFLVGPISFSGPYCQHNIVFQLDGTIIAPTDAKSWGSGIMQWLEFTKLVGITVKGSGVIDGRGSVWWQDTPYDDPLDDELKLIIPLNKTLLRHPLTPINSSLSGKMPSIKPTALRFYGSFNVTVTGITIQNSQQCHLKFDNCIGVLVNNFTVSSPGDSPNTDGIHLQNSKDALIRSSNIACGDDCVSIQTGCTNVYVHNINCGPGHGISIGSLGKDNTKACVSNITVKDIIMKNTMNGVRIKTWQGGSGSVQGVFFSNIQMNEVQL…
SlPG55-1	Solyc05g049980	MHKIPLSSQMEKTSWLLVVVLGMVVISLLGGAEGRKSRILDESSYYDLEYSAISCRAHSASITDFGGVGDGKTLNTKAFQEAVNRLSQYASDGGAQLIVPAGQWLTGSFNLTSHFTLFLHKDAILLASQDINEWAVIDPLPSYGHGRDTSGGRYISLLFGTNLTDVIITGENGTIDGQGEIWWQKFHSKKLKYTRPYLIEIMHSDNIQISHITLVNSPSWNIHPVYSSNIIVQGITILAPVKSPNTDGINPDSCTNMKIEDNYIVSGDDCVAVKSGWDEYGINYGMPTSQLIIRRLTCISPYSAAIALGSEMSGGIQDVRAEDITAINTESGVRIKTGVGRGGFVRDVYVKGMTLHTMKWVFWMTGNYGQHADTHWDPNALPEIKGINYRDVVAENVSM…
SlPG45	Solyc06g009200	MAIPKGLEINNIVGLFLLLGIAILSSKVAECAPFGSRRGLMETVFDVTKHGARPDPTADSTRGFMMAWRAACQSTGPAKVVIPPGTFTTGETIFQGPCTCPKPIIIEIQGTVLSNTDISLYSRASWISLEHVDGVVITGGGTLNGQGNASWQYADKSGNSPPLPTSLVFQTVKSSSINGINFVDSKGVHLKVTDSNDITVSKIKITAPATSPNTDGIHISETININVTDSNIGTGDDCISVGHGTTNIFVNNIHCGPGHGISIGSLGKRPDEKDVTKVYIKNCTFHSTTNGARIKTYMDSSPLQVSDVVYEDIVLEDVKNPILIDQHYNSKNKVEPSKVKLKDIHFKNIRGTTNTKAPVSLNCSEAAPCEGVELADIDIAPSGTTGPLQGATCQNAKTV…
SlPG48-1	Solyc06g009790	MKGLAVLILLLVLSHIIVHTDAQFDGECKFNKPLEPRPHSASVLDFGAVGDGETLNTLAFQNAIFYLKSFADKGGAQLYVPAGRWLTGSIKLTSHLTLFLEKEAIILGSKDYAHWDIVEALPSYGGGIEAQGGRYRSLIFGDNLTDVVITGNNGTVDGQGSIWWEQFTAHSLNYTRPHLVEFVSSKDVVVSNLTFLNAPAWNIHPVYCSNVVVQNISVHSPANSPYTYGVVPDSSEHVCIETSNISMGHDAVVLKSGWDEYGISYGKPTSNVHVRGVRLQSFAGAGMAFGSEMSGGISNVLIEHVYLYDSLLGIELKTARGRGGYIKDILVTDVVMANVQVGIEATGHYDSHPDEKFDPSALPVVSGITFEDIVGTNVSIAGNFTGLSESPFTSICLSN…
SlPG52	Solyc06g060170	MEEQTPILNLNLNRIKGGGGGIRRPLWVSVLVLFTVIALFSLHINKEYSIFSIPLDFISGRVGLVSSYQQKSCSDFFKQVPARKVVKSISDFGGIGDGKTSNTKAFHRAMEFMSRFTESGGSQLVVPKGRWLTGSFNLTSNFTLFLEYGAVILGSQDPDEWPIIDALPSYGRGRERLGARHISLIHGNGLTNVVITGENGTVDGQGKMWWDLWWNRTLVHTRGHLVELINSQNILIQNLTLMNSPFWTIHPVYCRNIVIRNMTILAPLNAPNTDGIDADSSLNVCIEDCYIESGDDLISVKSGWDQYGMKMARPSSNIIVRRVKGTTPTCSGVGIGSEMSGGVSNVLIEDLYVRDSAAGVRIKTDIGRGGYIVNITINNMRTERVKVPIRFSRGANDHP…
SlPG17-2	Solyc06g068040	MRFYNVSIFASLLYNTIFSFLLFVNVNSFDSFIQFPTLEDSRGKSVSLLYVNEFGAKGDGITDDTKIFQYVWKRACASFLRPKIIVPIGYSFLVQPIDFVGPCRSKISLIIEGSIVAPKDPKVWDKLDAHKWLYFVKVRHLTVQGGGTINGMGQKWWATSCKINTTNPCRHAPTAMSFHKCNNLKVRDIRMLNSQQMHISISNCINVEVSRMIVEAPAKSPNTDGIHITSSIRVAIKDCTIRTGDDCISIVNNSSSILVKNIACGPGHGISIGSLGKSNSWSQVHNVCVDGAYFSNTENGVRIKTWQGGRGYVRRISFMNVWMENVSNPIIIDQYYCDSPFPCPNQTSGIHIHSVSFIGIRGTSATKNAIKFACSDSSPCKKLFLKDVQLVSYSGLPTA…
SlPG8	Solyc07g015870	MSRFSTDLMNLVILLVLVIYYSLENATCNARSQESSIENFYVFNVLDYGAKGDGITYDTKAFEATWIEACKVEGSVMMVPSDYDFLVGPITFSGSHCEKNIVFQLDGRIIAPTNPKVWGVLQWLEFSKLNGIYVKGKGIIDGQGSVWWKNTPLLIEEYEGDYYSEEQDDYAPKIALITSKSKGKMPRTRPAALKFHGSFNVVVTGITIQNSPKAHLKFDHCVAVQVYGITVSSPGDSPNTDGIHLHNSQNVVINSSDIACGDDCISIQTGSSAVFIHDVNCGPGHGFSIGGLGKDNTKACVSNITVQDSTLQNTMTGVRIKTWQGGSGSVHGITFSNIHVSDVKIPIMIDQFYCDKRKCGNHTSAVAISGVSYQSIEGTYSYKPVHFACSDSVPCTGVS…
SlPG37-2	Solyc07g041650	MASKSCLEIAFIFGLVLVCTNAEEKVFNVLSYGAKADGVTDNSKAFLNAWADACKWNGEAKLLIPLGVYMVNVVTFSGPCEKSTLTFQIKGIIKAPTSPKFFCDSSWISFQYINNLKIEGGGTLDGQGSFSWGKHQCSSTTLGFDFVNNTIVSELHSMNSKNIHFKVFGCGNMTFSHVNISAPPNSPNTDGIHISHSTNIHVLDSHIGTGDDCIAMIAGSNNINISGVTCGPGHGISIGSLGNSPNEVAKDIYVKNCTLIGTQNGLRIKTWASSIVGNVTNINYEDIIMKRVQNPIIIDQNYCPTRHCSKKPSSVQIKDVTFNNIRGSSSSGRAVILDCSALFPCENIILNDINLVYYGHHAHATAFCAHAKGKATGKELPPSCLNDSI
SlPG58-2	Solyc07g042160	MTHPCNSKITTLTEIKKNEHYEKKCLFFPFPLPSMQEAQTDFNGGSSVQCAIEIASIRKVRNYRSFHGFLGKGILMRANLKTSVVAMMVMMLKSDSYPSQWLTLSVIVRIKSKRDSSPNGGTTIFVNIVSFSVGVASVADKTREDQKYWPLMPPLPSYGYGREHIGPRYGSLIHGQNLRDVVITGHNGTINGQGQAWWKKYKQRLLNNTRGPLVQIMWSSDIVISNITLRDSPFWTLHPYDCKNVTIKNVTILAPIFNAPNTDGIDPDSCEDMLIENCYISVGDDGIAIKSGWDQYGISYGRPSKNIIIRNLVVRSMVSAGISIGSEMSGGVSNVIVENVHVWNSRRAVRIKTAAGRGGYVRHIAYRNLTFVNVRVGIVIKTDYNEHPAGEFNPKALPV…
SlPG38-2	Solyc07g044870	MELNIKILFVFTLMLFLARLGVAQAPAAPTGQPGVFDVTKFGATPNGDISKAILDAFKEACASTSPSRVIVPKGTFQMKQVKLEGPCKAPLEFQLQGTLQASPDPKALPEGEWFTVNYVNQFTLSGTGIFDGQGKAAWAQNDCAKTKCAHLPYNLSFNYLNSSTIQDITSKDSKNFHMNVNGCNNFTLNRVTISAPKESINTDGIHVARSKNVNITDCVIGTGDDCISIGDELEQLHITKVTCGPGHGISVGSLGKTPGEKPVVGVYVKNCTFINTDNGVRVKTWPASHQGVVTELHYEDIVVQNVSNPVVIDQVYCPYNQCNKDLPSLVKISKVSIKNVKGTSSTQDAVQLLCSKGVPCEGVEVGDIDIAYNGKEGPAKTSCENVKPTFVGKQNPPVC…
SlPG37-1	Solyc07g056290	MVTLAYGIFGLCFLVFFSIANAKYYHSQLKYFNVKDYGAVADDKRDNSEAFLRAWYDGCRWGGRSVIYIPYGTYKLSEVSFEGPCNDMMIFVIKGVLKAPTHISLFSTNTWIGFRYIDRLVVKGGGYLDGQGAVAWPYNDCSINPKCMPLPVTMRFDFVTNSRIHHLRSINSKNSHINLFACENVNISFVRLTAPDESPNTDGIHIGLSTNIKISRTVIQTGDDCIAMVTGSKDIDISNVTCGPGHGISIGSLGRTLGEVVTAINVRNCTFIGSQNGARIKTWAPSLSSVASNIFFGDIYMENVHNPILIDQQYCPTPSCSDQLGQDNSKVQISNVTFSNIWGTSSSKVAVTLKCSKLVPCKNVQLDNINLKYHGRGGPATSSCLNVIGDSYGRQSPPS…
SlPG20-1	Solyc08g014540	MPKALVTFWCCVFFSFRFIFLNSNASSITYNVLNFGAKSDGKSDATQPFLKAWVAACTSVKAATIYVPRGKYLIKSITFRGPCKNKITVKIDGTLVAPSDYNALGNSGYWILFIKVNRISVIGGTLDGNGAGFWDCRKLGKNCPVGARSITFNWANDVVVSGLTSLNSQLMHLVINSCKNVMVKNVRIIAPDFSPNTDGIHIQSSIGVIISGTSIQTGDDCISIGPATRNLWMNKIQCGPGHGVSIGSLARNYNEDGVQNVTLINSVFTGSDNGLRIKSWARASTGFVTNINYQNIMMKNVDNPIIIDQNYCPNNQGCPSQASGIKINQVTYQNIFGTSTTQVAMNFECSPSNPCSEIKIQDIKLTYLNNKKAQSICKNIKGNTEGVILPDNCLL
SlPG21-3	Solyc08g014560	MSNFKSIVSLQFFFLSSISLFLIIPYCLAYNVVNFGAKGDGKTDSTAPFLRAWMSACSSTSPSNVYVPKGTYLIRPVTFTGPCRSRIEFRNDGTIVAPVDYNVIGGSNFWILFYKVSRLSIYGGTIDAKGHSFWSCRRSGHSCPPGARSITLLWCDNVVVSGLKSLNSQIMNMAIDYSSHVRVEKIRIRSPGGSPNTDGIHIENSRDVTITDSIIQTGDDCISIGTGSMNMWIQKIGCGPGHGISIGSLANSLNEAGVQNITVANSVFTKTQNGVRVKSWARPSNSYAKNVIFRNLVMRNVGYPILIDQNYCPDKNCPHQNSGVKVSQVTYKNIKGTSSTQEAIKLDCSQTNPCSGITLQDIKLTFVDPRLKRQALTYCKNAQGTHRGTILPRSCF
SlPG64	Solyc08g060970	MALLEMECTMTLKHSNKFGELRVAMKSTILIPSEKSFLVGPITFQGPCKSANIHLQLLGSIVAPKDPVAWTGCENVCWIYFTGVAGLFINGSGTINGNGQRWWDTPSRTRVNGTCTKPTVVQFNYCNGLRLNGIKLVNSSRDHIILTYNKGVTISNIHISAPNYSRNTDGIDIFFSRQVQIRDSIIQTGDDCIGINTGCSDINITGIRCGPGHGISIGSLGPNNTFANVENVYITNCHLEDTQNGVRIKTWQGGSGYARFIHFENINLKNVENPIIIDQNYCNSVHSCQPQVSAVKVSNVTYKKIYGTTSSKLAIKMNCSNSTACTNVELENIYITSVEPGKKIFATCNNVKGKAFSNSPHVFCLSQ
SlPG56-1	Solyc08g081480	MEFPLSTLSHIPAIRRVLLLAVVILAAFGNVHGRHRVHKWETVEYPAISCRAHTASLTDFGGVGDGKTLNTDAFRTAVDHLSQFQSDGGSMLYVPAGKWLTGSFNLTSHFTLYLDKDAVLLASQDENDYPVIAPLPSYGRGRDTEGGRFISLIFGSNLTDVVITGENGTIDGQGQLWWDKFHNGELKFTRPYLIEIMYSDNIQISSLTLVNSPSWNVHPVYCSNVIIQGITILAPVRSPNTDGINPDSCINTRIEDCYIISGDDCIAVKSGWDEYGVAFGMPTKQLAIRRITCISPTSATIALGSEMSGGIQDVRAEDIVAINTESAVRIKTAVGRGGYVKDIYVRGVTMKTMKYVFWMTGDYGSHPDDNYDPNALPVIENINYRDMVAENVTIAAKLA…
SlPG49	Solyc08g082170	MNRWVGSIFLCIISTLLLTSWLVAAEGETCSGIVPMQYRNDKISILDFGGVGDGRTLNTKAFKEAIFRIQHLKRKGGTLLYIPAGVYLTGPFDLTSRMTLYLARGAVIKATQDPSQWPLVDPLPSYGRGRERPGARYMSLLHGDGLHDVIITGENGTIDGQGDVWWNMWRQRTLQFTRPHLVELMNSRGILISNVIFKNSPFWNIHPVYCSNVVIRYVTILAPADSPNTDGIDPDSSSNVCIEDSYISVGDDLVAVKSGWDQYGIAYGRPSHGITIRRITGSSPFAGIAVGSETSGGVVDVLAEHISLFNMGVGIHIKTNVGRGGMIRNITVSNVYMENARTGIKIAGDVGDHPDENFNPNALPVVKGIKIKDVWGEKVLQAGLIHGLKNSPFSGICLS…
SlPG48-2	Solyc09g075460	MPKYVQEEPRQLLLLLLVFNHCIVQSEAEFEGECKFNKHLKPRPHSVSVLDFGAVGDGKTINTVAFQNAIFYLKSFADKGGAQLYVPAGKWLTRSINLTSHLTLFLEKDAVILASEDFDHWDVVEALPSYGRSIEAQYGRYRSLISGNNLTDVGSIWWEKFNSHSLNYTRPHLVEFVSSSNVVISNLTLLNAPGWNIRPAYCSNVVIQNLTVYTPQDSPFTNGIVPDSSEHVCIENSNISMGYDAIVLKSGWDEYGISYGKPTSNVHIRRVRLQSAAGAGVAFGSEMSGGISDVLVELSALHDSLYGIELKTARGRGGYIKDILISNVVMDNLQVGIKATGYSDTHPDEKYDPSLLPTVSGITFKDIVGTNISIAGNFTGLSESPFTSICLSNISISIS…
SlPG12-1	Solyc09g098270	MDDGEKINILEENFCSDFDDIIYNEDEDEIFDVWRNGEGNKNLVNVDTCGAIGDGTSDDTKAFEDAWKEACSKRRSVFMVPSGRTYLVNATKFNGPCANGLIIQIDGTIVAPSDPENWDPKSSKAWLVFSNLTGVTFQGNGIIDGSGSKWWEASCKKNKSNPCKSAPRALTIDLSSVIRVKGLTFQNSQQMHFVISRSNSVRVNGVMVSSPEDSPNTDGIHITESTNVVLQDCKIGTGDDCISIVNASSNIKMKKIYCGPGHGISIGSLGKDDSIGVVNRVVLDTAFLKGTTNGLRIKTWQGGSGYVRTVRFQNVQMEDVSNPIIIDQFYCDSQKPCQNQTSAVEISEVLYRNVSGTTKSKKAMKFACSDTVPCSHITLDNVNLEARDGTAEVYCNSAT…
SlPG36	Solyc10g047570	MTSKCCFTIGVILGLVFVCTNAQEKVFNVLSYGAKADGMTDDSEAFLNGWRDACIWNGNGTLLIPSGVYMINGAVFKGPCNGSVTTFEMKGVIKAPTDPNIFCNTGSWIAFQYIHGLDIKGHGTFDGQGDCAWGKHQCETLPHTLALNFVHNFVVHDIHSINSKGVHVKVFQSNNARFRHVQIAAPENSPNTDGIHISYSTNMHIADSNIGTGDDCISIIDGSQSINITGITCGPGHGISIGSLGKLSKPKIVKDIHVKNCTLINTQNGVRIKSWASTITGMATNIIFDDITIIKASNPIIIDQHYCPERNCSGSTQESCVQIKDVTFNNIRGSSSSKAAVSLDCSATYPCKGIMLNDINLEYDAPDGPAISTCAHANGKATGTELPPSCLN
SlPG37-3	Solyc10g047590	MTSKSYFKIAFILGLIFVCTNAQEKVFNVHSYGAKADGRTDNSKAFLNGWRDVCKWNGKATLLIPLGEYVVNGAVFKGPCNGWDKTFEMRGVIKAPIDPKIFCNEYWILFKYIDGLKIKGHGTFDGQGACAWGKHQCAILPFTVGFYFMNNFIVHDIHSINSKGVHINIFSCSYGYFRHIKISAPDESPNTDGIRIGNSNNIRIVDSNIGTGDDCIAMVAGSQSINITRVTCGPGHGISIGSLGKLTNNDVVKDIHIKNCTLINTQNGVRIKTWALSMNGMATNIAFEDIIMIKSSNPIIIDQQYCPSGNCKKQGSLVQVKDVTYKNIRGSSSSKVAVIFNCSASRPCKGIIFKDIDLVYNGPATSSYCEHAIGKAIGIQLPPSCLI
SlPG14	Solyc10g080210	MVIQRNSILLLIIIFASSISTCRSNVIDDNLFKQVYDNILEQEFAHDFQAYLSYLSKNIESNNNIDKVDKNGIKVINVLSFGAKGDGKTYDNIAFEQAWNEACSSRTPVQFVVPKNKNYLLKQITFSGPCRSSISVKIFGSLEASSKISDYKDRRLWIAFDSVQNLVVGGGGTINGNGQVWWPSSCKINKSLPCRDAPTALTFWNCKNLKVNNLKSKNAQQIHIKFESCTNVVASNLMINASAKSPNTDGVHVSNTQYIQISDTIIGTGDDCISIVSGSQNVQATNITCGPGHGISIGSLGSGNSEAYVSNVTVNEAKIIGAENGVRIKTWQGGSGQASNIKFLNVEMQDVKYPIIIDQNYCDRVEPCIQQFSAVQVKNVVYENIKGTSATKVAIKFDC…
SlPG58-1	Solyc12g009210	MVETVTSSFWWRWTQPHHHPRRWVPSVFTTHKAIITAVWIAFLVTVFWWQVDATAGILIFRRVFPAREVPKFRPVAFNLTDFGGVGDGVTVNTEAFEKAILAIAKLGKKGGGQLNVPPGYWLTAPFNLTSHMTLFLAEGAVILGIDDEKYWPLMPPLPSYGYGREHRGPRYGSLIHGQKLKDVIITGHNGTINGQGQAWWKKFRQKLLNHSRGPLVQIMWSTDILISNITLQDSPFWTLHPYDCKNVTIRNVTILAPIAGAPNTDGIDPDSCEDVLIENCYISVGDDGIAIKSGWDQYGIAYGRPSKNILIRNLVIRSNVSAGVSIGSEMSGGVSNVTVENLFIWNSRRAVRIKTAPGRGGYVRDITYKNLTFENVRVGIVIKTDYNEHADESFDPKAV…
SlPG70	Solyc12g009420	MQDKKNLVFLFILIGLSNSRIYSASIYGYPGSFNVLDYGAAADGITDDSQALLNTWNDACSSSAGYPQVIIPPNMIFLLSPMTLIGPCNSQNIYFVVSGSLVSPSSPSVWTGQDSSQWLAFRNVSGLVVGGSGTIDGQGKKWWDQSCRYHPELDGCTKLAPTALKFIFCSQSSISNMYFANSAQTHILIERCNGFNVNNEMIAFQLEIILLMSKYTTFNVDQVMTLQIVATPVLNPPKCTIRGGSNTHPSAFLKSLSNITLEICTVPHKLGQREYIGSLGKGGHSAQVSNIHVNNVFFYGTTNGARIKTWQVGRGFVRDVTFENLQFNSVKNPIIIDQHYCDVRGACKETGTGVQISNVVYQNIYGTSITDVAINLNCSMSVPCTDITMQLIQLTPATP…
SlPG20-2	Solyc12g019120	MTSKLITPFIIFLFSSILNLFIKSSNASTTYNVLSFGAKPNGQIDATQSFLNAWRAACTSVEPSTIYVPKGRYLIKEATFRGPCKSKITVKIDGTLVAPLDYWGIGNSGYWILFIEVNGISVIGGSIDAKGDGFWACRKSGNNNCPVGARSITFNWANDVVVSGLLSINSQVTHLVINSCNNVMVKNVKVIAPDQSPNTDGIHVQSSTNVTIIGCRIKTGDDCISIGPGTRNLWMEKILCGPGHGVSIGSLGREYEEDGVQNVTLSYSIFTGSDNGLRIKSWARPSTSFVKNINYRNIVMKYVDNPIIIDQNYCPNNKDCPQQTSGVKINDVIYKNIEGTSTTEVAMNFDCSPSNPCQGIQIQDIKLTYMNKKAKSFCNNIQGTKKGVIWPATCI
SlPG21-2	Solyc12g019130	MKFTSVSCFLFFCLIILIIPSCLAYNVVNFGARGDGRTDSTCAFLRAWSSACHSTSQPNVYIPRGTYLVRTLNLNGPCKRRVEFRIDGTLVAPVNYNAIGNAEFWIMFYKVSGVNVYGGTINAKGHGYWSCRKGGKSCPQGARSIQFMWCNNVLLKGLTSLHSQRVHIGIGYSSNVRVENLKITAPSGSPNTDGIHVQNSRGITIYDSIIKTGDDCISIGPASANMWIEKVGCGPGHGISIGSLGHSLNEDGVANITVANSVFTKTQNGVRIKSWARPSGGFATNIMFRNLVMRNVGNPIFIDQNYCPHNVCPRQSSGVKVSDVTFKNVKGTSSTQAAMKFDCSASNPCTGIKLHDINLTYNDRLRRPAFAYCKNARGRHTGKVFPKSCI
SlPG21-1	Solyc12g019140	MTCTIVSLLLLFCLNITIPCCLAYNVVSFGARGDGRTDSTSAFLRAWSAACRSTSQPNVYIPRGTFLVRTLNLNGPCKRRIEFRIDGTLVAPVNYNAIGHSEFWIMFYKVSGLNVYGGTINAKGHGYWSCRNGGKSCPQGARSIQFMWCNNVLLKGLTSLNSQRVHIGIGYSSNVRVENVKITAPSGSPNTDGIHVQNSRGVTIKDSIIKTGDDCISIGPGSMNMWIEQIGCGPGHGISVGSLGSSNNEQGVVNITVTNSVFTKTQNGVRVKSWARPSGGYARNLMFSNLIMRNVGYPILIDQNYCPDNNCPRQNSGVKVSQVTYKNVKGTSSTQEAIKFDCSKSNPCTGIRLQDIKLTHNDRLRRSAVSYCRNARGRRGGTVIPRSCF
SlPG24-6	Solyc12g019180	MSYIILFPLILTNIIIFLLFNSSSAANSMYNVQTYGANSDGKSDSSNAFVSAWTAACASTSAATIYVPKGSYLLNNVYFFGQSCKSNDITIHIEGTLIAPSDYNVIGKSGNWIKFERVNGVSIVGGTLDGQGTRLWTCKNSGKGCPKGATTLAFYNSNDITISGLTSKDSQMFHILLDGCHNAKLQGVKISAPGNSPNTDGIHLQSSSDVTILNSQIGTGDDCISIGPGNSNLWFENIACGPGHGISIGSLGWEMQEAGVQNVTVKTSSFTGTENGVRVKTWARPSNGFVRNVLFQHVVMNNVQNPIIIDQNYCPNSGNCPEQGSGIKVSDITYEDVHGTSATEVAVKFDCSKTNPCNGIKLLDVKLSYKDHPSEASCVNAGGMASGLQQPTSCLQI
SlPG24-2	Solyc12g019220	MMLITKKHMSLLVLVIMYLFHLSSGMKITYNVQSYGAKPDGKTDSTKAFLNAWGAACASTKSVMIYVPQGRYLLANAAFWGQNCKNKDTTIKIDGTLVAPSNYNVIGNTGNWLKFERVNGLKISGGTFDGQGANLWTCKTSGKSCPNGATTLAFYNSNNIVISGLTSLNSQMFHMVIDGCQNAKLQNMKISASANSPNTDGIHIAASTGVTILKAVIGTGDDCISIGPGTSNLWIENVSCGPGHGISIGSLGWSMQEAGVQNVTVKATTFRGTQNGLRIKTWARPSNGFVKGVLFQHSVMVNARYPILIDQEYCPDQKNCPGQVSGVKISDVTYQDIHGTSTSQVALKLACSEANPCQGIRLEDVNLSFKNQQAQALCSNAAGTSYGVNKPGSCL
SlPG24-7	Solyc12g019230	MSFLVKNLPLFFTIFFLLFNSSIAIYNIKNYGAKSNGKIDSSTAFMSAWDAACASTSPSTIYIPQGSYLLKNAYFQGQKCKSKSITLRIDGTILAPSDYNVNRNEENWIKFERVNGISIYGGTLDGQATSLWACKTSSNNCPQGTMGVTFSNSSNINIIGLTSQNSQMFHILVDNCENVKLQGVKISAPGNSPNTDGIHVQYSSRVTIMNSRIGTGDDCISIGPGTSNLWIENIECGPGHGISIGSLGWELQEPGVQNVTVKTVTFKGTQNGLRVKTWARSSYGFVKNILFQHIVMMNVQNPIIIDQNYCPNNENCPHQGSGVKISDIKYRDIRGTSATEVAVKFDCSKKYPCSGISLEDVNLSYKNQPAEASCANAGGRAFGFQKPNSCL
SlPG24-3	Solyc12g096730	MKINNPFSSILLISFFSIFFTKSIADVMFLNVINFGAKSDNKTDSSYAFLSAWDLACNSSKSSTIYVPKGIFLVKQAYFKGKCNNNPIIFRIDGSIVAPFDYNVIGNEKNWILFQGVDGVSIVGGNLDGQGSSLWTCKSSTKNCPRGATTLGFSNSNNVSITGLTSLNSQMFHIVINGCKNVKLQGVKVYAPGESPNTDGIHVQLSSDISILNSIISTGDDCVSIGPGTSNLWIQNVACGPGHGISIGSLAKDFEEAGVQNVTVKSVMFMNTQNGVRIKTWGRPSTGFVNNVLFQHVAMIDVENPIVIDQNYCPYNKNCPGQVSGVKVSDVTYQDIHGSSATRVAMKFDCSKRNPCKGIKLEDVNLSYKNEPAAEASCSNVAGTTTGVIQPTSCL
SlPG24-1	Solyc12g096740	MSPLAIFFFFFFNLSLAKNTIYNVQNYGAKSNGKIDSSKAFLSAWGSACASTSASTIYVPRGIYLIRKIYFNGQTCKSNAITIRIDGTLLAPSDYNVIGNDGNWITFENVNGVSIYGGIFDGQGASLWTCKKSQKNCPIGTTALAFYNSNNIVMNGVIVQNSQMFHILVDGCHNAMIQGVKVLAPGNSPNTDGIHVQSSSGVSIRNSNIGTGDDCISIGPGNSNLWIEGIACGPGHGISIGSLGWESKEQGVQNVTVKTVTFTGTQNGVRVKTWARPSSGFVRHVLFQHIVMSNVQNPIIIDQNYCPNHESCPHQGSGVKISDVTYQDIHGTSATEVAVKLDCSKTNPCSGITLDNVNLSYKNGRAESSCVNAAGKASGFKELTSCL
SlPG24-4	Solyc12g096750	MSPLAIFFFFFFNLSLATNTIYNVQNFGAQSNGKIDSTKAFLSCMGFCMCFYERLHYYVPRGNYLIRNIYFNGQTCKSNAIAIHIDGTLLAPSDYNAIDNDGSWIKFEKVNRVSIYGGIFDGQGASLWACKNSKKNCPKGTTALAFYNSNNIVMSGVTVQNSQMFHILVDGCHNAMIQGVKVLSPGNSPNTDGIHVQSSSGVSIMNSNIGTGDDCISIGPGNSNLWIEGIACGPGHGISIGSLGWESQEQGVQNVTVKMVSFTSTENGVRVKTWARPSNGFVRNVLFQHIVMSNVQNPIIIDQNYCPNHESCPNQGSGVKISDVTYEDIHGTSATEIAVKLDCSKTNPCSGITLEDVNLSYKNGRAEASCVNAGGRASGFEELSKCL
